# Supplementary material for: 5-Benzene­sulfonamido-2-chloro­benzoic acid
Source: Acta Crystallogr Sect E Struct Rep Online. 2009 Mar 25;65(Pt 4):o831. doi: 10.1107/S1600536809009787 (PMC2968977; doi:10.1107/S1600536809009787)
Supplement: Supplementary file 1 [file e-65-0o831-sup1.cif]

##############################################################################
###                                                                        ###
###        Electronic paper (Acta Crystallographica Section E)             ###
###                                                                        ###
##############################################################################
#                                                                            #
# This CIF contains the data in a paper accepted for publication in Acta     #
# Crystallographica Section E. It conforms to the requirements of Notes      #
# for Authors for Section E, and has been peer reviewed under the auspices   #
# of the IUCr Commission on Journals.                                        #
#                                                                            #
# Full details of the Crystallographic Information File format               #
# are given in the paper "The Crystallographic Information File (CIF):       #
# a New Standard Archive File for Crystallography" by S. R. Hall, F. H.      #
# Allen and I. D. Brown [Acta Cryst. (1991), A47, 655-685].                  #
#                                                                            #
# The current version of the core CIF dictionary is obtainable from          #
# ftp://ftp.iucr.org/pub/cif_core.dic. The current version number is 2.4.    #
#                                                                            #
# Software is freely available for graphical display of the structure(s) in  #
# this CIF.  For information consult the CIF home page http://www.iucr.org/  #
# cif/home.html                                                              #
#                                                                            #
# This file may be used for bona fide research purposes within the           #
# scientific community so long as proper attribution is given to the journal # 
# article from which it was obtained.                                        #
#                                                                            #
##############################################################################
                                             
data_global
_audit_creation_method     ?
_journal_date_recd_electronic     2009-03-09
_journal_date_accepted     2009-03-17
_journal_name_full     'Acta Crystallographica, Section E'
_journal_year     2009
_journal_volume     65
_journal_issue      4
_journal_page_first     o831
_journal_page_last     o831
_journal_paper_category     QO
_journal_coeditor_code     HB2925
_publ_contact_author
;
Muhammad Nawaz Tahir
University of Sargodha
Department of Physics
Sargodha
Pakistan
;
_publ_contact_author_email     'dmntahir_uos@yahoo.com'
_publ_contact_author_fax     '0092 48 32 22 121'
_publ_contact_author_phone     '0092 48 92 30 914'
_publ_section_title
;
5-Benzenesulfonamido-2-chlorobenzoic acid
;
loop_
    _publ_author_name
    _publ_author_address
    'Arshad, Muhammad Nadeem'
;
Department of Chemistry
Government College University
Lahore
Pakistan
;
    'Tahir, M. Nawaz'
;
Department of Physics
University of Sargodha
Sargodha
Pakistan
;
    'Khan, Islam Ullah'
;
Department of Chemistry
Government College University
Lahore
Pakistan
;
    'Shafiq, Muhammad'
;
Department of Chemistry
Government College University
Lahore
Pakistan
;
    'Sharif, Hafiz Muhammad Adeel'
;
Department of Chemistry
Government College University
Lahore
Pakistan
;
data_I
_audit_creation_method     SHELXL-97
_chemical_name_systematic
;
5-Benzenesulfonamido-2-chlorobenzoic acid
;
_chemical_name_common     ?
_chemical_formula_moiety     'C13 H10 Cl N O4 S'
_chemical_formula_sum     'C13 H10 Cl N O4 S'
_chemical_formula_iupac     'C13 H10 Cl N O4 S'
_chemical_formula_weight     311.73
_chemical_melting_point     ?
_symmetry_cell_setting     monoclinic
_symmetry_space_group_name_H-M     'P 21/c'
_symmetry_space_group_name_Hall     '-P 2ybc'
loop_
    _symmetry_equiv_pos_site_id
    _symmetry_equiv_pos_as_xyz
    1 x,y,z
    2 -x,1/2+y,1/2-z
    3 -x,-y,-z
    4 x,1/2-y,1/2+z
_cell_length_a     11.7139(4)
_cell_length_b     5.3957(2)
_cell_length_c     20.7565(8)
_cell_angle_alpha     90
_cell_angle_beta     91.483(2)
_cell_angle_gamma     90
_cell_volume     1311.47(8)
_cell_formula_units_Z     4
_cell_measurement_reflns_used     2234
_cell_measurement_theta_min     2.10
_cell_measurement_theta_max     26.99
_cell_measurement_temperature     296(2)
_exptl_crystal_description     prismatic
_exptl_crystal_colour     colorless
_exptl_crystal_size_max     0.24
_exptl_crystal_size_mid     0.18
_exptl_crystal_size_min     0.15
_exptl_crystal_density_diffrn     1.579
_exptl_crystal_density_meas     ?
_exptl_crystal_density_method     'not measured'
_exptl_crystal_F_000     640
_exptl_absorpt_coefficient_mu     0.462
_exptl_absorpt_correction_type     multi-scan
_exptl_absorpt_process_details     '(SADABS; Bruker, 2005)'
_exptl_absorpt_correction_T_min     0.939
_exptl_absorpt_correction_T_max     0.940
_exptl_special_details
;
;
_diffrn_ambient_temperature     296(2)
_diffrn_radiation_type     MoK\a
_diffrn_radiation_wavelength     0.71073
_diffrn_radiation_source     'fine-focus sealed tube'
_diffrn_radiation_monochromator     graphite
_diffrn_measurement_device_type     'Bruker Kappa APEXII CCD'
_diffrn_measurement_method     \w
_diffrn_detector_area_resol_mean     7.40
_diffrn_reflns_number     14693
_diffrn_reflns_av_R_equivalents     0.0289
_diffrn_reflns_av_sigmaI/netI     0.0271
_diffrn_reflns_theta_min     2.59
_diffrn_reflns_theta_max     28.33
_diffrn_reflns_theta_full     28.33
_diffrn_measured_fraction_theta_max     0.999
_diffrn_measured_fraction_theta_full     0.999
_diffrn_reflns_limit_h_min     -15
_diffrn_reflns_limit_h_max     15
_diffrn_reflns_limit_k_min     -7
_diffrn_reflns_limit_k_max     7
_diffrn_reflns_limit_l_min     -27
_diffrn_reflns_limit_l_max     27
_diffrn_standards_number     0
_diffrn_standards_interval_count     ?
_diffrn_standards_interval_time     ?
_diffrn_standards_decay_%     ?
_refine_special_details
;
Refinement of <i>F</i>^2^ against ALL reflections. The weighted <i>R</i>-factor
<i>wR</i> and goodness of fit <i>S</i> are based on <i>F</i>^2^, conventional
<i>R</i>-factors <i>R</i> are based on <i>F</i>, with <i>F</i> set to zero for
negative <i>F</i>^2^. The threshold expression of <i>F</i>^2^ >
\s(<i>F</i>^2^) is used only for calculating <i>R</i>-factors(gt) <i>etc</i>.
and is not relevant to the choice of reflections for refinement.
<i>R</i>-factors based on <i>F</i>^2^ are statistically about twice as large
as those based on <i>F</i>, and <i>R</i>- factors based on ALL data will be
even larger.
;
_reflns_number_total     3269
_reflns_number_gt     2513
_reflns_threshold_expression     I>2\s(I)
_refine_ls_structure_factor_coef     Fsqd
_refine_ls_matrix_type     full
_refine_ls_R_factor_all     0.0567
_refine_ls_R_factor_gt     0.0387
_refine_ls_wR_factor_gt     0.0948
_refine_ls_wR_factor_ref     0.1080
_refine_ls_goodness_of_fit_ref     1.024
_refine_ls_restrained_S_all     1.024
_refine_ls_number_reflns     3269
_refine_ls_number_parameters     182
_refine_ls_number_restraints     0
_refine_ls_hydrogen_treatment     constr
_refine_ls_weighting_scheme     calc
_refine_ls_weighting_details
          'calc w=1/[\s^2^(Fo^2^)+(0.048P)^2^+0.7097P] where P=(Fo^2^+2Fc^2^)/3'
_atom_sites_solution_hydrogens     geom
_atom_sites_solution_primary     direct
_atom_sites_solution_secondary     difmap
_refine_ls_shift/su_max     0.000
_refine_ls_shift/su_mean     0.000
_refine_diff_density_max     0.370
_refine_diff_density_min     -0.357
_refine_ls_extinction_method     none
_refine_ls_extinction_coef     ?
loop_
    _atom_type_symbol
    _atom_type_description
    _atom_type_scat_dispersion_real
    _atom_type_scat_dispersion_imag
    _atom_type_scat_source
    'C' 'C' 0.0033 0.0016
                         'International Tables Vol C Tables 4.2.6.8 and 6.1.1.4'
    'H' 'H' 0.0000 0.0000
                         'International Tables Vol C Tables 4.2.6.8 and 6.1.1.4'
    'N' 'N' 0.0061 0.0033
                         'International Tables Vol C Tables 4.2.6.8 and 6.1.1.4'
    'O' 'O' 0.0106 0.0060
                         'International Tables Vol C Tables 4.2.6.8 and 6.1.1.4'
    'S' 'S' 0.1246 0.1234
                         'International Tables Vol C Tables 4.2.6.8 and 6.1.1.4'
    'Cl' 'Cl' 0.1484 0.1585
                         'International Tables Vol C Tables 4.2.6.8 and 6.1.1.4'
_computing_data_collection     'APEX2 (Bruker, 2007)'
_computing_cell_refinement     'SAINT (Bruker, 2007)'
_computing_data_reduction     'SAINT (Bruker, 2007)'
_computing_structure_solution     'SHELXS97 (Sheldrick, 2008)'
_computing_structure_refinement     'SHELXL97 (Sheldrick, 2008)'
_computing_molecular_graphics
                  'ORTEP-3 for Windows (Farrugia, 1997) and PLATON (Spek, 2009)'
_computing_publication_material
;
WinGX (Farrugia, 1999) and PLATON (Spek, 2009)
;
loop_
    _atom_site_type_symbol
    _atom_site_label
    _atom_site_fract_x
    _atom_site_fract_y
    _atom_site_fract_z
    _atom_site_U_iso_or_equiv
    _atom_site_thermal_displace_type
    _atom_site_calc_flag
    _atom_site_refinement_flags
    _atom_site_occupancy
    Cl Cl1 0.34738(5) 1.16021(13) -0.01036(3) 0.0671(2) Uani . . 1.000
    S S1 0.18337(4) 0.37106(8) 0.24025(2) 0.03170(10)
                                                    Uani . . 1.000
    O O1 -0.00951(12) 1.2492(3) 0.05816(8) 0.0530(5) Uani . . 1.000
    O O2 0.12244(13) 1.3665(3) -0.00925(8) 0.0557(5) Uani . . 1.000
    O O3 0.08966(12) 0.2790(3) 0.27620(7) 0.0460(5) Uani . . 1.000
    O O4 0.25750(12) 0.2023(3) 0.20902(7) 0.0420(4) Uani . . 1.000
    N N1 0.12278(13) 0.5510(3) 0.18667(8) 0.0370(5) Uani . . 1.000
    C C1 0.16292(15) 1.0292(3) 0.06222(9) 0.0320(5) Uani . . 1.000
    C C2 0.11598(15) 0.8798(3) 0.10932(9) 0.0311(5) Uani . . 1.000
    C C3 0.17784(15) 0.6911(3) 0.13923(9) 0.0313(5) Uani . . 1.000
    C C4 0.28911(17) 0.6482(4) 0.12081(10) 0.0420(6) Uani . . 1.000
    C C5 0.33651(18) 0.7953(4) 0.07447(11) 0.0465(7) Uani . . 1.000
    C C6 0.27543(17) 0.9845(4) 0.04525(10) 0.0385(6) Uani . . 1.000
    C C7 0.09147(16) 1.2312(4) 0.03343(9) 0.0344(6) Uani . . 1.000
    C C8 0.26803(15) 0.5589(3) 0.29150(9) 0.0322(5) Uani . . 1.000
    C C9 0.21566(19) 0.7353(4) 0.32856(11) 0.0484(7) Uani . . 1.000
    C C10 0.2813(2) 0.8817(5) 0.36915(13) 0.0645(9) Uani . . 1.000
    C C11 0.3978(2) 0.8482(5) 0.37292(13) 0.0655(10) Uani . . 1.000
    C C12 0.4499(2) 0.6723(5) 0.33606(12) 0.0558(8) Uani . . 1.000
    C C13 0.38461(17) 0.5253(4) 0.29468(10) 0.0432(7) Uani . . 1.000
    H H1N 0.04957 0.56188 0.18730 0.0444 Uiso . . 1.000
    H H1O -0.04283 1.36994 0.04279 0.0636 Uiso . . 1.000
    H H2 0.04096 0.90730 0.12110 0.0374 Uiso . . 1.000
    H H4 0.33146 0.52045 0.13970 0.0503 Uiso . . 1.000
    H H5 0.41138 0.76657 0.06261 0.0558 Uiso . . 1.000
    H H9 0.13680 0.75516 0.32615 0.0580 Uiso . . 1.000
    H H10 0.24711 1.00298 0.39397 0.0773 Uiso . . 1.000
    H H11 0.44182 0.94605 0.40084 0.0786 Uiso . . 1.000
    H H12 0.52867 0.65190 0.33884 0.0670 Uiso . . 1.000
    H H13 0.41898 0.40565 0.26941 0.0519 Uiso . . 1.000
loop_
    _atom_site_aniso_label
    _atom_site_aniso_U_11
    _atom_site_aniso_U_22
    _atom_site_aniso_U_33
    _atom_site_aniso_U_12
    _atom_site_aniso_U_13
    _atom_site_aniso_U_23
    Cl1 0.0512(3) 0.0760(4) 0.0756(4) 0.0223(3) 0.0284(3) 0.0383(3)
    S1 0.0291(2) 0.0308(2) 0.0350(3) -0.0010(2) 0.0002(2) 0.0017(2)
    O1 0.0393(8) 0.0620(10) 0.0582(10) 0.0216(7) 0.0088(7) 0.0238(8)
    O2 0.0443(8) 0.0601(10) 0.0631(10) 0.0182(7) 0.0114(7) 0.0283(8)
    O3 0.0363(7) 0.0478(8) 0.0540(9) -0.0098(6) 0.0038(6) 0.0115(7)
    O4 0.0442(8) 0.0354(7) 0.0462(8) 0.0065(6) -0.0018(6) -0.0055(6)
    N1 0.0261(8) 0.0457(9) 0.0392(9) 0.0047(7) -0.0004(6) 0.0085(7)
    C1 0.0325(9) 0.0349(9) 0.0284(9) 0.0056(7) -0.0025(7) -0.0021(7)
    C2 0.0264(8) 0.0373(9) 0.0295(9) 0.0046(7) -0.0020(7) -0.0035(8)
    C3 0.0306(9) 0.0342(9) 0.0291(9) 0.0030(7) -0.0014(7) -0.0019(7)
    C4 0.0353(10) 0.0448(11) 0.0460(12) 0.0138(9) 0.0047(8) 0.0102(9)
    C5 0.0342(10) 0.0539(13) 0.0519(13) 0.0159(9) 0.0114(9) 0.0118(10)
    C6 0.0356(10) 0.0430(11) 0.0372(10) 0.0060(8) 0.0059(8) 0.0050(9)
    C7 0.0322(9) 0.0382(10) 0.0326(10) 0.0053(8) -0.0027(7) -0.0012(8)
    C8 0.0333(9) 0.0335(9) 0.0297(9) -0.0038(7) 0.0016(7) 0.0022(7)
    C9 0.0438(12) 0.0503(12) 0.0512(13) 0.0002(10) 0.0056(10) -0.0115(10)
    C10 0.0680(17) 0.0646(16) 0.0611(16) -0.0072(13) 0.0067(13) -0.0284(13)
    C11 0.0665(17) 0.0720(18) 0.0577(15) -0.0258(14) -0.0038(13) -0.0170(13)
    C12 0.0362(11) 0.0722(16) 0.0587(14) -0.0131(11) -0.0050(10) -0.0017(12)
    C13 0.0351(10) 0.0513(12) 0.0433(12) -0.0005(9) 0.0032(8) -0.0024(10)
_geom_special_details
;
Bond distances, angles <i>etc</i>. have been calculated using the rounded
fractional coordinates. All su's are estimated from the variances of the
(full) variance-covariance matrix. The cell e.s.d.'s are taken into account in
the estimation of distances, angles and torsion angles
;
loop_
    _geom_bond_atom_site_label_1
    _geom_bond_atom_site_label_2
    _geom_bond_site_symmetry_1
    _geom_bond_site_symmetry_2
    _geom_bond_distance
    _geom_bond_publ_flag
    Cl1 C6 . . 1.730(2) no
    S1 O3 . . 1.4321(15) no
    S1 O4 . . 1.4257(16) no
    S1 N1 . . 1.6255(17) no
    S1 C8 . . 1.7572(18) no
    O1 C7 . . 1.305(2) no
    O2 C7 . . 1.211(3) no
    O1 H1O . . 0.8200 no
    N1 C3 . . 1.411(2) no
    N1 H1N . . 0.8600 no
    C1 C6 . . 1.394(3) no
    C1 C7 . . 1.490(3) no
    C1 C2 . . 1.391(3) no
    C2 C3 . . 1.387(2) no
    C3 C4 . . 1.387(3) no
    C4 C5 . . 1.375(3) no
    C5 C6 . . 1.378(3) no
    C8 C13 . . 1.378(3) no
    C8 C9 . . 1.378(3) no
    C9 C10 . . 1.375(3) no
    C10 C11 . . 1.377(3) no
    C11 C12 . . 1.372(4) no
    C12 C13 . . 1.385(3) no
    C2 H2 . . 0.9300 no
    C4 H4 . . 0.9300 no
    C5 H5 . . 0.9300 no
    C9 H9 . . 0.9300 no
    C10 H10 . . 0.9300 no
    C11 H11 . . 0.9300 no
    C12 H12 . . 0.9300 no
    C13 H13 . . 0.9300 no
loop_
    _geom_angle_atom_site_label_1
    _geom_angle_atom_site_label_2
    _geom_angle_atom_site_label_3
    _geom_angle_site_symmetry_1
    _geom_angle_site_symmetry_2
    _geom_angle_site_symmetry_3
    _geom_angle
    _geom_angle_publ_flag
    O3 S1 O4 . . . 119.97(9) no
    O3 S1 N1 . . . 103.69(9) no
    O3 S1 C8 . . . 108.23(9) no
    O4 S1 N1 . . . 109.31(9) no
    O4 S1 C8 . . . 107.63(9) no
    N1 S1 C8 . . . 107.41(8) no
    C7 O1 H1O . . . 109.00 no
    S1 N1 C3 . . . 126.74(13) no
    C3 N1 H1N . . . 117.00 no
    S1 N1 H1N . . . 117.00 no
    C2 C1 C6 . . . 118.08(16) no
    C2 C1 C7 . . . 118.53(16) no
    C6 C1 C7 . . . 123.38(17) no
    C1 C2 C3 . . . 121.90(16) no
    N1 C3 C2 . . . 117.57(16) no
    N1 C3 C4 . . . 123.56(16) no
    C2 C3 C4 . . . 118.87(17) no
    C3 C4 C5 . . . 119.72(19) no
    C4 C5 C6 . . . 121.4(2) no
    C1 C6 C5 . . . 120.03(19) no
    Cl1 C6 C5 . . . 116.31(16) no
    Cl1 C6 C1 . . . 123.64(16) no
    O1 C7 O2 . . . 122.32(19) no
    O1 C7 C1 . . . 113.71(17) no
    O2 C7 C1 . . . 123.97(17) no
    S1 C8 C9 . . . 118.95(15) no
    S1 C8 C13 . . . 119.76(14) no
    C9 C8 C13 . . . 121.29(18) no
    C8 C9 C10 . . . 119.3(2) no
    C9 C10 C11 . . . 119.8(2) no
    C10 C11 C12 . . . 120.9(2) no
    C11 C12 C13 . . . 119.7(2) no
    C8 C13 C12 . . . 119.03(19) no
    C1 C2 H2 . . . 119.00 no
    C3 C2 H2 . . . 119.00 no
    C3 C4 H4 . . . 120.00 no
    C5 C4 H4 . . . 120.00 no
    C4 C5 H5 . . . 119.00 no
    C6 C5 H5 . . . 119.00 no
    C8 C9 H9 . . . 120.00 no
    C10 C9 H9 . . . 120.00 no
    C9 C10 H10 . . . 120.00 no
    C11 C10 H10 . . . 120.00 no
    C10 C11 H11 . . . 120.00 no
    C12 C11 H11 . . . 120.00 no
    C11 C12 H12 . . . 120.00 no
    C13 C12 H12 . . . 120.00 no
    C8 C13 H13 . . . 120.00 no
    C12 C13 H13 . . . 120.00 no
loop_
    _geom_torsion_atom_site_label_1
    _geom_torsion_atom_site_label_2
    _geom_torsion_atom_site_label_3
    _geom_torsion_atom_site_label_4
    _geom_torsion_site_symmetry_1
    _geom_torsion_site_symmetry_2
    _geom_torsion_site_symmetry_3
    _geom_torsion_site_symmetry_4
    _geom_torsion
    _geom_torsion_publ_flag
    O3 S1 N1 C3 . . . . 179.16(16) no
    O4 S1 N1 C3 . . . . -51.79(18) no
    C8 S1 N1 C3 . . . . 64.71(17) no
    O3 S1 C8 C9 . . . . -47.55(18) no
    O3 S1 C8 C13 . . . . 131.51(16) no
    O4 S1 C8 C9 . . . . -178.57(16) no
    O4 S1 C8 C13 . . . . 0.48(18) no
    N1 S1 C8 C9 . . . . 63.83(18) no
    N1 S1 C8 C13 . . . . -117.12(16) no
    S1 N1 C3 C2 . . . . -163.64(14) no
    S1 N1 C3 C4 . . . . 17.0(3) no
    C6 C1 C2 C3 . . . . 0.1(3) no
    C7 C1 C2 C3 . . . . -178.76(17) no
    C2 C1 C6 Cl1 . . . . -177.75(15) no
    C2 C1 C6 C5 . . . . 0.6(3) no
    C7 C1 C6 Cl1 . . . . 1.1(3) no
    C7 C1 C6 C5 . . . . 179.40(19) no
    C2 C1 C7 O1 . . . . 2.0(3) no
    C2 C1 C7 O2 . . . . -177.51(19) no
    C6 C1 C7 O1 . . . . -176.84(18) no
    C6 C1 C7 O2 . . . . 3.7(3) no
    C1 C2 C3 N1 . . . . 179.62(16) no
    C1 C2 C3 C4 . . . . -1.0(3) no
    N1 C3 C4 C5 . . . . -179.45(19) no
    C2 C3 C4 C5 . . . . 1.2(3) no
    C3 C4 C5 C6 . . . . -0.6(3) no
    C4 C5 C6 Cl1 . . . . 178.09(17) no
    C4 C5 C6 C1 . . . . -0.4(3) no
    S1 C8 C9 C10 . . . . 179.51(18) no
    C13 C8 C9 C10 . . . . 0.5(3) no
    S1 C8 C13 C12 . . . . -179.00(17) no
    C9 C8 C13 C12 . . . . 0.0(3) no
    C8 C9 C10 C11 . . . . -0.9(4) no
    C9 C10 C11 C12 . . . . 0.8(4) no
    C10 C11 C12 C13 . . . . -0.3(4) no
    C11 C12 C13 C8 . . . . -0.1(3) no
loop_
    _geom_hbond_atom_site_label_D
    _geom_hbond_atom_site_label_H
    _geom_hbond_atom_site_label_A
    _geom_hbond_site_symmetry_A
    _geom_hbond_distance_DH
    _geom_hbond_distance_HA
    _geom_hbond_distance_DA
    _geom_hbond_angle_DHA
    _geom_hbond_publ_flag
    O1 H1O O2 3_585 0.82 1.83 2.648(2) 178 yes
    N1 H1N O3 2_555 0.86 2.16 2.898(2) 144 yes
    C4 H4 O4 . 0.93 2.41 3.052(3) 126 yes
    C6 Cl1 CgB 4_564 1.730(2) 3.8131(12) 4.605(2) 106.16(8) yes
    S1 O4 CgA 1_545 1.4257(16) 3.1405(17) 4.2532(9) 133.77(8) yes
