# Supplementary material for: 5-Benzene­sulfonamido-2-chloro­benzoic acid
Source: Acta Crystallogr Sect E Struct Rep Online. 2009 Mar 25;65(Pt 4):o831. doi: 10.1107/S1600536809009787 (PMC2968977; doi:10.1107/S1600536809009787)
Supplement: Supplementary file 2 [file e-65-0o831-Isup2.hkl]

#
# h,k,l, Fc-squared, Fo-squared, sigma(Fo-squared) and status flag
#
data_I
_shelx_title ' cmc11_0m in P2(1)/c'
_shelx_refln_list_code          4
_shelx_F_calc_maximum      240.96
_exptl_crystal_F_000       640.00
_reflns_d_resolution_high  0.7488
 
loop_
 _symmetry_equiv_pos_as_xyz
 'x, y, z'
 '-x, y+1/2, -z+1/2'
 '-x, -y, -z'
 'x, -y-1/2, z-1/2'
 
_cell_length_a    11.7139
_cell_length_b     5.3957
_cell_length_c    20.7565
_cell_angle_alpha  90.000
_cell_angle_beta   91.483
_cell_angle_gamma  90.000
 
_shelx_F_squared_multiplier     1.000
 
loop_
 _refln_index_h
 _refln_index_k
 _refln_index_l
 _refln_F_squared_calc
 _refln_F_squared_meas
 _refln_F_squared_sigma
 _refln_observed_status
   2   0   0    15831.92    15529.76    187.07 o
   3   0   0        0.31       -0.18      0.79 o
   4   0   0     4189.10     4233.74     45.09 o
   5   0   0      213.55      290.74      7.50 o
   6   0   0      362.72      289.48      6.84 o
   7   0   0      141.28      201.47      6.64 o
   8   0   0      118.44      122.92      5.72 o
   9   0   0       21.56       22.14      3.70 o
  10   0   0       64.77       52.71      4.85 o
  11   0   0     2114.27     1986.52     31.79 o
  12   0   0       73.11       89.20      6.78 o
  13   0   0      613.60      601.19     31.07 o
  14   0   0      114.60       86.82     14.31 o
  15   0   0       30.35       34.39     11.75 o
   1   1   0      389.47      392.81      3.57 o
   2   1   0     2581.75     2672.67     18.18 o
   3   1   0      475.77      483.63      4.54 o
   4   1   0      459.17      508.41      5.22 o
   5   1   0     1237.78     1172.57     12.51 o
   6   1   0      225.45      207.10      3.97 o
   7   1   0       88.69       78.78      4.68 o
   8   1   0     1049.21     1076.89     12.88 o
   9   1   0       26.25       25.43      2.60 o
  10   1   0      454.34      453.73      8.38 o
  11   1   0      296.14      275.19      7.31 o
  12   1   0      254.06      266.37     11.27 o
  13   1   0      138.42      129.82      8.77 o
  14   1   0        8.76        9.66      5.30 o
  15   1   0        0.83        1.01      6.64 o
   0   2   0     5309.44     5542.17     66.59 o
   1   2   0      552.98      632.11      5.97 o
   2   2   0      334.99      368.20      3.79 o
   3   2   0      484.46      534.37      5.54 o
   4   2   0       28.75       40.31      1.35 o
   5   2   0       56.82       52.25      1.88 o
   6   2   0        3.31        0.38      1.24 o
   7   2   0      695.53      671.43     10.10 o
   8   2   0       50.06       42.51      2.53 o
   9   2   0      754.87      734.02     11.93 o
  10   2   0       42.19       31.76      3.57 o
  11   2   0      184.04      181.68      9.14 o
  12   2   0      172.72      183.33      9.48 o
  13   2   0        0.54       -3.47      4.30 o
  14   2   0        3.56        1.06      5.09 o
  15   2   0       11.96        7.86      6.32 o
   1   3   0       14.51       15.02      1.38 o
   2   3   0       20.55       15.46      1.45 o
   3   3   0      248.14      236.59      3.52 o
   4   3   0     1947.87     1984.28     18.09 o
   5   3   0      793.07      796.13     12.60 o
   6   3   0      800.75      778.66     12.49 o
   7   3   0     2667.49     2648.92     34.95 o
   8   3   0        1.90       -1.07      2.64 o
   9   3   0      135.77      122.50      7.17 o
  10   3   0       70.89       69.59      6.03 o
  11   3   0       39.74       37.59      5.19 o
  12   3   0        0.70       -0.52      5.15 o
  13   3   0       47.83       39.20     10.39 o
  14   3   0        0.50       -6.39      9.54 o
   0   4   0      225.49      232.46      5.14 o
   1   4   0       46.03       46.47      2.38 o
   2   4   0      358.13      336.76      6.19 o
   3   4   0      309.52      308.96      5.97 o
   4   4   0      194.84      196.15      4.31 o
   5   4   0       30.00       25.25      2.13 o
   6   4   0      497.09      488.35      8.59 o
   7   4   0        4.10       -1.72      2.37 o
   8   4   0      253.29      224.90      7.88 o
   9   4   0       12.42       14.33      4.12 o
  10   4   0        0.80        3.48      4.74 o
  11   4   0       12.69        5.18      5.44 o
  12   4   0       13.70       11.51      6.12 o
  13   4   0      179.30      191.11     25.31 o
   1   5   0      391.59      394.65      8.06 o
   2   5   0        2.50       -2.21      2.51 o
   3   5   0       74.71       73.45      4.46 o
   4   5   0       62.23       62.90      5.55 o
   5   5   0      118.88      128.16     12.21 o
   6   5   0      154.15      159.14      5.88 o
   7   5   0       83.94       72.63      5.27 o
   8   5   0        7.38        3.13      3.46 o
   9   5   0       13.44       13.12      4.33 o
  10   5   0        4.42       -0.87      4.15 o
  11   5   0        0.16       -3.81      4.39 o
   0   6   0       51.71       60.63     12.51 o
   1   6   0       79.66       73.24      5.38 o
   2   6   0       33.74       32.03      4.72 o
   3   6   0        3.70       -3.80      3.80 o
   4   6   0       23.14       16.76      5.46 o
   5   6   0        7.88       12.93      5.65 o
   6   6   0       31.71       21.15      6.29 o
   7   6   0        2.67       -0.84      8.84 o
   8   6   0       14.55       13.05      6.74 o
   1   7   0       25.93       29.36      8.30 o
   2   7   0       11.38        1.70     11.84 o
   3   7   0        0.52       -7.61     20.57 o
 -15   1   1       89.68       99.32     14.92 o
 -14   1   1       20.55       16.56      5.69 o
 -13   1   1       41.78       41.69      6.27 o
 -12   1   1        5.53        2.01      2.97 o
 -11   1   1        1.54       -1.80      2.22 o
 -10   1   1        0.08       -1.90      1.90 o
  -9   1   1      163.08      165.72      5.77 o
  -8   1   1       27.14       18.81      2.07 o
  -7   1   1      797.21      665.87      8.68 o
  -6   1   1       23.47       25.10      1.83 o
  -5   1   1      246.55      232.34      4.90 o
  -4   1   1      483.81      481.09      5.02 o
  -3   1   1      244.26      252.85      2.87 o
  -2   1   1     1576.99     1540.88     11.12 o
  -1   1   1     6392.72     6370.94     46.75 o
   0   1   1     1504.80     1663.58     12.17 o
   1   1   1     1159.42     1151.72      8.77 o
   2   1   1       16.54       10.31      0.66 o
   3   1   1     1277.91     1339.09     10.86 o
   4   1   1     1027.84      933.96      9.46 o
   5   1   1      272.79      240.96      4.01 o
   6   1   1      607.88      608.17      7.79 o
   7   1   1        0.75       -0.47      1.22 o
   8   1   1        0.27       -1.55      1.55 o
   9   1   1       83.44       83.10      4.17 o
  10   1   1      764.95      713.78     13.33 o
  11   1   1      195.43      189.01      7.64 o
  12   1   1      386.50      370.37     13.07 o
  13   1   1        0.11       -3.43      3.73 o
  14   1   1       10.09       -3.48      4.63 o
  15   1   1       73.21       98.72     11.26 o
 -15   2   1       48.42       60.95      7.85 o
 -14   2   1       51.45       43.90      6.70 o
 -13   2   1       50.02       56.34      6.78 o
 -12   2   1       87.46       87.61      7.21 o
 -11   2   1        1.65        0.33      3.17 o
 -10   2   1       26.09       17.81      2.80 o
  -9   2   1       75.60       67.65      3.59 o
  -8   2   1      767.79      735.87      9.79 o
  -7   2   1        3.35       -1.43      1.43 o
  -6   2   1     1677.43     1675.69     17.45 o
  -5   2   1      156.39      134.18      2.79 o
  -4   2   1       26.20       33.83      1.27 o
  -3   2   1     1046.45     1047.41      9.10 o
  -2   2   1     3318.29     3251.65     26.03 o
  -1   2   1     2809.15     2818.10     25.43 o
   0   2   1      406.36      331.86      3.77 o
   1   2   1      162.05      172.11      2.04 o
   2   2   1     2181.60     2365.03     19.40 o
   3   2   1       14.73        0.11      1.05 o
   4   2   1     1903.36     1900.81     17.93 o
   5   2   1     1674.21     1591.66     16.61 o
   6   2   1       42.34       41.87      2.13 o
   7   2   1      876.04      779.01     15.53 o
   8   2   1      439.65      428.12      8.17 o
   9   2   1       17.15       12.47      2.83 o
  10   2   1      669.84      653.34     14.53 o
  11   2   1      522.58      496.70     12.83 o
  12   2   1       32.55       35.07      5.65 o
  13   2   1      105.42      110.91      8.28 o
  14   2   1       64.48       74.59      7.76 o
 -14   3   1        2.41       -5.10      5.86 o
 -13   3   1       90.95       86.24      9.22 o
 -12   3   1       29.35       22.22      6.16 o
 -11   3   1        6.42        6.14      4.12 o
 -10   3   1        0.94       -3.68      3.68 o
  -9   3   1     2003.55     1984.11     28.26 o
  -8   3   1        9.58        9.30      2.57 o
  -7   3   1     4582.53     4566.86     47.32 o
  -6   3   1        0.02       -1.87      1.87 o
  -5   3   1       20.92        8.80      1.36 o
  -4   3   1      138.83      105.09      3.35 o
  -3   3   1     1078.03     1015.05      9.51 o
  -2   3   1      327.82      306.50      5.02 o
  -1   3   1      872.44      834.15      9.53 o
   0   3   1       16.45        6.71      1.14 o
   1   3   1       56.10       56.92      1.46 o
   2   3   1     1530.30     1684.30     16.34 o
   3   3   1      405.48      428.37      4.57 o
   4   3   1     1788.21     1794.60     16.58 o
   5   3   1      132.99      115.75      2.99 o
   6   3   1      402.70      403.40      8.01 o
   7   3   1       63.59       73.68      3.38 o
   8   3   1        4.81        6.90      2.73 o
   9   3   1       18.23       19.61      3.52 o
  10   3   1      868.40      868.44     20.42 o
  11   3   1        5.47       -0.22      3.78 o
  12   3   1      193.49      191.93     14.49 o
  13   3   1        6.32       10.52      6.09 o
  14   3   1       28.61       23.79      7.43 o
 -13   4   1       12.54        1.55      6.29 o
 -12   4   1       13.47        8.02      7.22 o
 -11   4   1        9.35       10.24      6.26 o
 -10   4   1       22.84       12.96      5.09 o
  -9   4   1        1.02        3.50      5.44 o
  -8   4   1        6.92       -0.86      2.84 o
  -7   4   1       49.59       48.70      3.68 o
  -6   4   1       25.10       29.83      2.96 o
  -5   4   1       53.37       55.57      2.82 o
  -4   4   1       78.46       81.72      4.44 o
  -3   4   1        1.32        4.94      1.88 o
  -2   4   1       29.36       28.57      2.28 o
  -1   4   1      343.19      321.15      5.80 o
   0   4   1       26.51       27.49      1.46 o
   1   4   1       34.46       45.37      1.98 o
   2   4   1      335.45      328.43      5.29 o
   3   4   1       23.65       22.36      1.74 o
   4   4   1      478.20      496.55      6.89 o
   5   4   1        0.06       -1.60      1.60 o
   6   4   1       35.20       40.07      3.25 o
   7   4   1        5.55        5.23      2.71 o
   8   4   1       36.80       40.23      4.24 o
   9   4   1        1.41       -1.07      3.50 o
  10   4   1      143.69      119.12      8.94 o
  11   4   1        4.52       -3.41      5.20 o
  12   4   1        7.73       -1.04      5.27 o
 -11   5   1        0.47        1.68      4.61 o
 -10   5   1       94.91      118.79      7.98 o
  -9   5   1        9.64       12.45      4.20 o
  -8   5   1       65.62       72.48      5.58 o
  -7   5   1       16.16       17.07      3.49 o
  -6   5   1        0.77       -2.12      2.12 o
  -5   5   1        9.80        8.28      4.02 o
  -4   5   1       95.00       89.46      5.42 o
  -3   5   1       69.83       65.33      4.35 o
  -2   5   1        8.20        6.60      3.37 o
  -1   5   1       48.62       45.10      3.34 o
   0   5   1      222.95      226.69      4.00 o
   1   5   1      150.89      144.48      3.58 o
   2   5   1       60.73       61.45      4.05 o
   3   5   1      363.11      363.42     10.12 o
   4   5   1       24.12       18.01      4.23 o
   5   5   1        1.57       -3.51      3.51 o
   6   5   1       11.15        6.95      2.93 o
   7   5   1       55.75       70.06      5.05 o
   8   5   1        1.02       -3.17      3.17 o
   9   5   1       11.70        9.49      4.74 o
  10   5   1        0.44       -1.05      4.01 o
  11   5   1       75.94       94.99      7.69 o
  -8   6   1        7.37        0.22      9.34 o
  -7   6   1       22.36       21.97      6.63 o
  -6   6   1       65.73       77.96     14.90 o
  -5   6   1      224.13      235.19     15.77 o
  -4   6   1       24.37        9.03      5.88 o
  -3   6   1      446.22      444.89     12.47 o
  -2   6   1      826.25      820.61     17.38 o
  -1   6   1       14.19        1.71      3.73 o
   0   6   1      599.86      592.12     11.93 o
   1   6   1       55.39       54.44      4.88 o
   2   6   1        4.42       -3.49      3.49 o
   3   6   1       53.36       56.64      9.81 o
   4   6   1       56.63       57.51      7.12 o
   5   6   1       35.23       34.98      6.54 o
   6   6   1       19.02       10.95      5.79 o
   7   6   1        2.41        0.75      7.39 o
   8   6   1       18.79       28.98     13.06 o
  -3   7   1       15.11       12.28     16.79 o
  -2   7   1        0.49       -7.75      9.45 o
  -1   7   1       30.71       48.36     11.99 o
   0   7   1        2.68       -0.77      6.83 o
   1   7   1       12.86       15.07      7.71 o
   2   7   1        0.79       -2.47     18.30 o
   3   7   1       20.90       24.57      8.90 o
 -15   0   2       27.58       26.65     11.23 o
 -14   0   2      128.43      189.81     19.14 o
 -13   0   2       26.49       27.23      6.44 o
 -12   0   2      134.53      106.72      7.13 o
 -11   0   2      291.00      298.65     10.83 o
 -10   0   2      639.12      634.20     15.60 o
  -9   0   2     1169.77     1172.62     23.11 o
  -8   0   2     1199.09     1124.90     21.97 o
  -7   0   2       60.39      136.54     11.91 o
  -6   0   2      363.40      397.98      9.45 o
  -5   0   2     6121.68     6570.81     98.78 o
  -4   0   2      761.21      776.84     12.43 o
  -3   0   2     9181.54     8942.85    103.03 o
  -2   0   2    17367.00    17061.79    191.20 o
  -1   0   2      896.51      933.89     18.68 o
   1   0   2     2720.91     2991.77     46.50 o
   2   0   2      953.40     1054.09     12.27 o
   3   0   2    16270.86    15783.98    180.20 o
   4   0   2     3765.38     3826.92     57.35 o
   5   0   2       23.36       44.05      3.61 o
   6   0   2     5029.27     5530.27     86.58 o
   7   0   2       77.36       73.39      4.33 o
   8   0   2      470.61      422.55     11.15 o
   9   0   2     1343.53     1289.96     25.22 o
  10   0   2      251.15      245.54     11.67 o
  11   0   2      142.38      136.90      7.75 o
  12   0   2       10.39       14.74      4.48 o
  13   0   2        9.58       -0.76      7.27 o
  14   0   2      595.57      651.58     34.45 o
  15   0   2       19.47       17.22     10.82 o
 -15   1   2       40.77       30.09      8.33 o
 -14   1   2       11.53       11.43      5.22 o
 -13   1   2      517.30      513.22     12.19 o
 -12   1   2       26.83       24.36      4.78 o
 -11   1   2       56.42       63.46      3.64 o
 -10   1   2      235.11      223.16      5.80 o
  -9   1   2      550.98      508.05      9.17 o
  -8   1   2     1015.95     1039.69     13.40 o
  -7   1   2      484.42      454.43      7.15 o
  -6   1   2       56.03       67.63      2.51 o
  -5   1   2     5221.73     5361.93     53.12 o
  -4   1   2      738.36      846.75      8.65 o
  -3   1   2     1197.91     1148.52      9.79 o
  -2   1   2     3469.64     3342.05     25.30 o
  -1   1   2      376.78      427.75      3.86 o
   0   1   2      773.22      776.66      6.02 o
   1   1   2      155.96      177.93      1.98 o
   2   1   2      489.57      472.49      5.08 o
   3   1   2     1472.46     1516.10     12.81 o
   4   1   2     4844.02     4907.75     53.47 o
   5   1   2        0.12       -1.20      1.20 o
   6   1   2      776.74      816.49     12.53 o
   7   1   2       26.72       24.93      2.69 o
   8   1   2      238.47      211.11      6.75 o
   9   1   2      441.67      456.24      9.71 o
  10   1   2      259.14      251.08      7.42 o
  11   1   2        0.86       -2.57      2.57 o
  12   1   2       25.28       21.19      3.75 o
  13   1   2       50.27       67.34      5.96 o
  14   1   2        4.74       -2.57      4.88 o
  15   1   2       89.61      133.94     12.59 o
 -15   2   2        2.77        5.27      6.13 o
 -14   2   2        0.13       -4.69      4.69 o
 -13   2   2        6.26        3.45      3.66 o
 -12   2   2        5.70       -1.25      2.68 o
 -11   2   2        9.32        5.29      3.03 o
 -10   2   2       67.00       69.84      3.92 o
  -9   2   2       70.13       69.61      3.42 o
  -8   2   2      290.61      286.50      5.56 o
  -7   2   2       46.78       42.59      2.48 o
  -6   2   2      559.12      606.61      7.83 o
  -5   2   2       48.90       50.35      1.84 o
  -4   2   2      331.08      308.50      3.87 o
  -3   2   2      727.01      706.81      7.30 o
  -2   2   2       25.69       18.89      0.85 o
  -1   2   2       61.01       76.16      1.42 o
   0   2   2      231.65      181.80      2.16 o
   1   2   2       81.01       95.34      1.54 o
   2   2   2     3510.75     3563.28     28.61 o
   3   2   2     3849.34     3958.44     30.44 o
   4   2   2     1356.79     1422.37     13.91 o
   5   2   2      140.31      121.63      3.04 o
   6   2   2      194.39      188.16      5.44 o
   7   2   2       33.70       32.72      2.77 o
   8   2   2      260.92      254.16      6.36 o
   9   2   2      221.02      220.48      6.71 o
  10   2   2      145.25      127.58      6.37 o
  11   2   2       29.49       27.40      4.25 o
  12   2   2        9.76        7.48      4.72 o
  13   2   2       56.36       54.01      6.68 o
  14   2   2        8.65        9.68      5.38 o
 -14   3   2        2.94       -6.10      6.10 o
 -13   3   2        2.02       -5.27      5.27 o
 -12   3   2      111.68      123.91      9.94 o
 -11   3   2       51.73       43.72      4.63 o
 -10   3   2      242.65      247.69      9.09 o
  -9   3   2      976.79      969.70     14.73 o
  -8   3   2      202.42      205.84      6.68 o
  -7   3   2      126.70      118.45      5.35 o
  -6   3   2      652.94      671.75      9.22 o
  -5   3   2        1.60        0.59      1.13 o
  -4   3   2     1252.86     1269.15     12.14 o
  -3   3   2       84.39       81.91      1.79 o
  -2   3   2        2.64        0.34      1.45 o
  -1   3   2      876.57      961.73      8.79 o
   0   3   2      162.13      149.08      2.64 o
   1   3   2      109.14       90.32      2.02 o
   2   3   2      318.22      339.85      4.05 o
   3   3   2       62.00       68.61      1.74 o
   4   3   2      686.28      681.31      7.45 o
   5   3   2       53.53       48.46      1.97 o
   6   3   2      254.29      239.06      5.58 o
   7   3   2      444.75      428.96      8.94 o
   8   3   2       89.74       75.07      5.35 o
   9   3   2        3.04        1.08      2.76 o
  10   3   2       95.47       90.20      6.50 o
  11   3   2        1.02       -0.26      5.44 o
  12   3   2        0.76        3.40      5.37 o
  13   3   2        7.52       -1.96      5.45 o
  14   3   2       36.54       31.16      7.84 o
 -12   4   2       10.51        4.82      5.61 o
 -11   4   2       66.74       66.05     13.91 o
 -10   4   2       27.70       14.54      5.27 o
  -9   4   2      197.73      188.44     10.15 o
  -8   4   2      278.30      285.62     11.98 o
  -7   4   2       55.54       53.38      3.79 o
  -6   4   2      133.05      128.24      3.91 o
  -5   4   2      520.51      488.73      7.43 o
  -4   4   2      331.77      324.10      7.50 o
  -3   4   2      493.14      484.47      7.34 o
  -2   4   2      298.09      296.96      5.10 o
  -1   4   2      216.59      236.87      4.28 o
   0   4   2       83.73       87.08      2.32 o
   1   4   2      101.55      107.67      2.64 o
   2   4   2       11.38       15.85      1.23 o
   3   4   2      407.99      367.71      4.67 o
   4   4   2      111.23      115.17      3.41 o
   5   4   2      694.33      664.88     10.19 o
   6   4   2      398.74      402.48      8.63 o
   7   4   2       13.63       11.45      3.11 o
   8   4   2      415.04      408.60     12.15 o
   9   4   2      300.30      306.36     10.94 o
  10   4   2      142.85      129.99      9.29 o
  11   4   2      485.59      476.71     17.96 o
  12   4   2       58.44       64.43      8.31 o
 -11   5   2        0.25        1.27      4.66 o
 -10   5   2      141.43      133.27      8.39 o
  -9   5   2       73.01       79.63      6.27 o
  -8   5   2       38.65       42.06      4.81 o
  -7   5   2       10.45        4.02      3.05 o
  -6   5   2       13.21        6.04      5.12 o
  -5   5   2        0.27       -0.37      3.36 o
  -4   5   2      501.78      511.68     12.20 o
  -3   5   2      114.53      123.06      6.34 o
  -2   5   2      513.50      526.29      9.83 o
  -1   5   2       44.36       41.99      3.69 o
   0   5   2       67.45       66.16      2.72 o
   1   5   2      270.68      272.68      5.24 o
   2   5   2      181.16      174.62      6.07 o
   3   5   2       20.04       20.62      4.81 o
   4   5   2      289.83      265.63     10.11 o
   5   5   2        0.39        1.50      2.14 o
   6   5   2       69.41       66.17      6.96 o
   7   5   2       27.42       33.75      4.13 o
   8   5   2      104.15       87.79      6.11 o
   9   5   2       95.13      113.94      7.34 o
  10   5   2       81.21       85.76      9.07 o
  11   5   2       44.23       45.70      6.36 o
  -8   6   2       29.26       33.00     11.32 o
  -7   6   2        1.68        2.84      5.37 o
  -6   6   2        0.22        3.23      8.35 o
  -5   6   2       16.35        7.44      5.82 o
  -4   6   2        6.29        3.32      5.16 o
  -3   6   2       12.50       10.12      4.28 o
  -2   6   2        9.98        8.10      4.99 o
  -1   6   2        5.49       -0.81      3.72 o
   0   6   2       18.57       14.01      3.02 o
   1   6   2       71.52       82.22      8.40 o
   2   6   2       47.64       44.53      6.28 o
   3   6   2      128.70      134.23      8.34 o
   4   6   2       11.57       10.27      5.88 o
   5   6   2       29.26       30.28     11.84 o
   6   6   2        0.00       -4.92      4.92 o
   7   6   2       16.33       10.08      9.16 o
   8   6   2        0.00       -2.67      5.50 o
  -3   7   2        4.44       -0.65     18.30 o
  -2   7   2        1.53       -6.00      6.00 o
  -1   7   2       57.69       60.85      9.91 o
   0   7   2        2.40        2.91     10.07 o
   1   7   2       19.85       26.00      8.47 o
   2   7   2       17.09        9.95      5.29 o
   3   7   2        0.94        3.48      6.92 o
 -15   1   3       61.35       76.12     10.32 o
 -14   1   3        3.97        2.47      4.30 o
 -13   1   3        5.31        4.07      3.18 o
 -12   1   3      290.69      281.22      8.49 o
 -11   1   3       75.18       68.88      3.80 o
 -10   1   3      440.42      413.57      8.62 o
  -9   1   3       73.98       68.55      3.55 o
  -8   1   3       25.56       20.47      2.23 o
  -7   1   3        8.00        3.34      1.53 o
  -6   1   3      743.27      745.28      9.71 o
  -5   1   3      419.59      469.29      6.63 o
  -4   1   3     1698.92     1769.03     16.43 o
  -3   1   3     1228.97     1265.04     11.35 o
  -2   1   3        3.28        1.77      0.55 o
  -1   1   3     8425.08     8249.11     75.21 o
   0   1   3     1824.33     1712.90     13.23 o
   1   1   3     9215.85     9779.19     78.26 o
   2   1   3     5902.19     6125.08     57.44 o
   3   1   3       89.62       69.91      1.79 o
   4   1   3      246.46      222.97      3.55 o
   5   1   3       95.95       79.09      2.91 o
   6   1   3      690.01      759.61     11.97 o
   7   1   3       16.65        8.62      1.87 o
   8   1   3      624.83      608.91     12.52 o
   9   1   3       39.06       30.74      3.20 o
  10   1   3      240.47      231.19      6.42 o
  11   1   3        1.53       -2.34      2.34 o
  12   1   3       41.43       40.52      4.35 o
  13   1   3      166.69      173.11      9.08 o
  14   1   3       56.71       78.49      7.91 o
  15   1   3       53.69       35.25      8.86 o
 -14   2   3       27.15       35.63      7.26 o
 -13   2   3        6.60        1.03      3.43 o
 -12   2   3       14.82        8.85      3.07 o
 -11   2   3      935.50      897.76     16.02 o
 -10   2   3      228.52      225.40      6.35 o
  -9   2   3      551.42      520.28      8.87 o
  -8   2   3      153.24      134.21      4.00 o
  -7   2   3      870.48      828.61     11.11 o
  -6   2   3        0.84       -1.17      1.17 o
  -5   2   3     2070.28     2051.50     19.42 o
  -4   2   3        1.84        0.68      0.88 o
  -3   2   3     3488.16     3567.95     29.75 o
  -2   2   3      777.20      868.42      7.93 o
  -1   2   3     1205.84     1277.13     11.07 o
   0   2   3       11.65        5.66      0.67 o
   1   2   3      563.70      561.90      4.98 o
   2   2   3     2796.79     2840.85     22.33 o
   3   2   3     2391.94     2443.33     19.32 o
   4   2   3        3.55        0.82      0.96 o
   5   2   3      211.75      233.96      4.26 o
   6   2   3     2527.24     2448.14     32.01 o
   7   2   3      289.55      283.11      6.10 o
   8   2   3     3827.00     3657.00     60.38 o
   9   2   3      208.52      195.58      6.39 o
  10   2   3      144.20      144.66      8.86 o
  11   2   3       22.39       23.98      4.82 o
  12   2   3      136.89      146.94      8.82 o
  13   2   3        0.25        0.98      4.49 o
  14   2   3       45.93       48.51      7.08 o
 -14   3   3        3.50        5.41      6.54 o
 -13   3   3        5.34        0.61      6.58 o
 -12   3   3      154.21      168.07     14.15 o
 -11   3   3       82.03       88.21      5.06 o
 -10   3   3        9.38       12.63      2.97 o
  -9   3   3      692.78      664.47     11.47 o
  -8   3   3      466.48      452.74      8.55 o
  -7   3   3       67.03       63.06      3.91 o
  -6   3   3     1342.74     1263.22     14.97 o
  -5   3   3       32.81       30.41      1.68 o
  -4   3   3      884.33      767.83      8.12 o
  -3   3   3     2781.41     3036.65     26.31 o
  -2   3   3       52.25       47.81      1.36 o
  -1   3   3      642.79      657.17      6.04 o
   0   3   3      130.98      151.16      2.20 o
   1   3   3      685.86      632.69      6.02 o
   2   3   3     1244.54     1216.34     10.39 o
   3   3   3      246.31      229.99      3.37 o
   4   3   3        1.77        1.29      1.05 o
   5   3   3      998.24     1033.02     11.53 o
   6   3   3      151.38      151.51      3.87 o
   7   3   3      793.94      805.87     15.34 o
   8   3   3       21.89       19.00      3.38 o
   9   3   3       65.06       64.66      4.85 o
  10   3   3        0.12        0.40      3.45 o
  11   3   3       12.81       14.00      6.84 o
  12   3   3        0.07       -4.58      4.58 o
  13   3   3       67.74       60.94      8.23 o
  14   3   3       40.41       47.41      8.68 o
 -12   4   3       53.51       49.69      7.94 o
 -11   4   3       29.67       23.09      6.22 o
 -10   4   3        0.78       -0.51      4.59 o
  -9   4   3      122.08      124.67      6.85 o
  -8   4   3      136.59      143.01      8.89 o
  -7   4   3        2.36       -0.86      2.06 o
  -6   4   3       64.31       67.67      3.43 o
  -5   4   3       19.82       18.37      2.10 o
  -4   4   3       23.35       18.55      1.98 o
  -3   4   3      305.91      299.43      5.31 o
  -2   4   3       97.91       93.95      2.68 o
  -1   4   3      147.37      156.61      3.15 o
   0   4   3       68.60       69.41      2.29 o
   1   4   3       57.68       54.63      1.74 o
   2   4   3       42.17       42.84      1.90 o
   3   4   3       43.94       50.70      2.15 o
   4   4   3        0.03       -0.69      1.50 o
   5   4   3      318.05      324.72      6.39 o
   6   4   3       21.20       10.79      3.47 o
   7   4   3        7.93        2.46      2.93 o
   8   4   3      251.65      257.67      9.73 o
   9   4   3       11.62       17.91      4.81 o
  10   4   3      159.38      148.58      9.85 o
  11   4   3        6.80        1.35      5.24 o
  12   4   3        8.35       13.10      6.02 o
 -11   5   3        4.89       -1.78      4.43 o
 -10   5   3        1.50       -3.86      3.86 o
  -9   5   3        0.03        0.72      3.72 o
  -8   5   3       10.83        6.48      3.56 o
  -7   5   3       32.81       36.32      4.09 o
  -6   5   3        4.65        7.02      2.39 o
  -5   5   3        0.28       -3.41      3.41 o
  -4   5   3       25.37       23.41      4.03 o
  -3   5   3       64.45       65.46      4.44 o
  -2   5   3       85.24       88.23      4.27 o
  -1   5   3       26.01       27.53      3.31 o
   0   5   3        6.96        1.10      2.24 o
   1   5   3      137.94      130.30      3.87 o
   2   5   3      164.09      159.96      4.29 o
   3   5   3       96.67       88.94      5.58 o
   4   5   3      486.50      475.23     10.27 o
   5   5   3        2.32        0.86      2.40 o
   6   5   3      103.38      104.68      6.57 o
   7   5   3       35.44       24.98      3.97 o
   8   5   3       45.44       48.86      5.06 o
   9   5   3        1.78        4.03      3.77 o
  10   5   3       12.95        9.11      4.61 o
  11   5   3       22.52       31.87      5.84 o
  -8   6   3        5.52       -1.08      5.82 o
  -7   6   3        7.80        2.37      5.70 o
  -6   6   3       35.88       52.71      7.94 o
  -5   6   3      116.14      109.25      9.38 o
  -4   6   3       45.96       45.45      5.87 o
  -3   6   3       12.87        9.90      4.22 o
  -2   6   3      301.28      310.74     18.49 o
  -1   6   3       17.87       12.53      4.67 o
   0   6   3      118.93      116.10      5.00 o
   1   6   3        2.30        4.13      2.47 o
   2   6   3       60.74       54.72      5.62 o
   3   6   3       39.37       36.41      6.15 o
   4   6   3       36.92       40.03      6.45 o
   5   6   3       55.73       59.86      7.38 o
   6   6   3       22.33       17.30      6.12 o
   7   6   3       28.89       21.19      6.52 o
   8   6   3       38.69       49.30      8.47 o
  -3   7   3        0.01       -5.97      9.14 o
  -2   7   3        0.16       -6.70      6.70 o
  -1   7   3       11.32       13.56      4.76 o
   0   7   3       16.12        8.04      7.14 o
   1   7   3       72.06       72.03     10.62 o
   2   7   3      138.49      150.49     13.87 o
   3   7   3       38.85       34.40      6.93 o
 -15   0   4       92.61       95.50     10.11 o
 -14   0   4        8.52        7.13      5.76 o
 -13   0   4      362.35      372.34     16.11 o
 -12   0   4      169.71      145.51      8.37 o
 -11   0   4      579.95      599.55     15.92 o
 -10   0   4      506.44      424.45     22.29 o
  -9   0   4       89.59       84.07      8.65 o
  -8   0   4       30.45       24.59      3.39 o
  -7   0   4     2805.12     2866.48     46.50 o
  -6   0   4      208.39      162.10      5.76 o
  -5   0   4      254.15      215.80      7.12 o
  -4   0   4     2368.47     2375.87     32.64 o
  -3   0   4      226.43      299.55      6.21 o
  -2   0   4     2693.27     2754.04     41.47 o
  -1   0   4     9347.67     9968.01    151.70 o
   0   0   4     7456.55     8238.68    180.16 o
   1   0   4       17.69       11.20      1.12 o
   2   0   4        0.54       -1.40      1.40 o
   3   0   4      312.39      293.44      4.77 o
   4   0   4     2398.74     2404.50     33.73 o
   5   0   4       77.28      107.35      4.02 o
   6   0   4      938.02      850.80     19.47 o
   7   0   4      621.31      580.48     16.86 o
   8   0   4       40.13       39.34      3.87 o
   9   0   4      259.06      255.40      9.09 o
  10   0   4       91.62       64.70      9.97 o
  11   0   4      757.51      804.36     19.30 o
  12   0   4      399.73      397.42     15.09 o
  13   0   4      128.59      142.73     15.42 o
  14   0   4      187.27      172.76     18.50 o
  15   0   4       14.47       14.49     10.47 o
 -15   1   4        3.22       10.39      4.40 o
 -14   1   4       71.82       67.72      5.39 o
 -13   1   4        7.80        7.04      3.29 o
 -12   1   4      423.12      416.49     10.46 o
 -11   1   4       39.70       37.90      3.45 o
 -10   1   4     1003.39      921.10     14.30 o
  -9   1   4       98.91       98.88      4.25 o
  -8   1   4      583.09      563.15      9.45 o
  -7   1   4        0.15       -0.87      1.53 o
  -6   1   4        5.76       18.85      2.15 o
  -5   1   4     1350.78     1328.63     14.96 o
  -4   1   4      175.62      217.85      3.79 o
  -3   1   4      581.03      601.02      6.53 o
  -2   1   4     2719.88     2856.58     25.78 o
  -1   1   4     8737.93     9068.72     76.34 o
   0   1   4     1577.35     1659.75     12.58 o
   1   1   4    58060.86    57111.27    433.20 o
   2   1   4     9524.92    10090.57     83.91 o
   3   1   4     1512.92     1519.93     16.96 o
   4   1   4       54.11       57.72      1.87 o
   5   1   4     1013.50      990.42     12.68 o
   6   1   4       25.66       24.51      1.84 o
   7   1   4      214.85      198.11      4.58 o
   8   1   4      155.10      147.55      4.74 o
   9   1   4      177.16      170.93      5.39 o
  10   1   4        5.10       -0.21      2.38 o
  11   1   4       11.85        6.58      2.77 o
  12   1   4      789.51      824.49     15.90 o
  13   1   4      271.74      293.11     10.48 o
  14   1   4        3.07        3.02      5.19 o
  15   1   4       78.34       75.88     10.33 o
 -14   2   4        2.29        2.63      3.37 o
 -13   2   4       25.85       25.20      3.88 o
 -12   2   4        0.60        1.15      2.93 o
 -11   2   4       89.25       88.79      5.04 o
 -10   2   4      211.98      191.74      6.01 o
  -9   2   4       13.69       10.38      2.42 o
  -8   2   4      657.04      625.24     10.27 o
  -7   2   4      354.54      369.01      6.57 o
  -6   2   4      144.51      155.51      5.26 o
  -5   2   4      727.06      800.41      8.89 o
  -4   2   4      137.76      151.45      2.87 o
  -3   2   4     2582.71     2735.53     24.61 o
  -2   2   4     1210.05     1316.34     11.04 o
  -1   2   4       56.98       46.29      1.26 o
   0   2   4      262.86      228.19      2.81 o
   1   2   4     1118.01     1274.65     10.73 o
   2   2   4       73.54       51.23      1.46 o
   3   2   4      601.02      701.37      7.51 o
   4   2   4      494.27      510.42      6.24 o
   5   2   4       84.15       81.64      2.97 o
   6   2   4        5.81       -0.88      1.50 o
   7   2   4      312.90      298.52      6.41 o
   8   2   4     1920.91     1884.02     26.56 o
   9   2   4      583.05      609.51     11.86 o
  10   2   4      357.58      348.55     10.23 o
  11   2   4       29.83       35.53      4.43 o
  12   2   4       68.38       62.63      9.31 o
  13   2   4        3.38       -4.16      4.16 o
  14   2   4        3.33       -4.77      5.61 o
 -14   3   4       68.46       82.21     10.00 o
 -13   3   4        1.18       -3.75      3.75 o
 -12   3   4       70.00       66.43      5.39 o
 -11   3   4      331.93      355.10      9.34 o
 -10   3   4      121.59      119.91      5.38 o
  -9   3   4       27.98       30.88      4.25 o
  -8   3   4      135.55      140.32      4.77 o
  -7   3   4      384.50      355.06      8.15 o
  -6   3   4        2.65       -1.79      1.79 o
  -5   3   4      346.57      361.95      5.26 o
  -4   3   4      123.12      122.68      2.73 o
  -3   3   4      123.70      144.66      3.13 o
  -2   3   4      529.03      546.53      5.72 o
  -1   3   4      678.28      645.97      6.80 o
   0   3   4      209.54      213.19      2.88 o
   1   3   4        2.43        2.70      1.43 o
   2   3   4       45.34       56.57      1.68 o
   3   3   4      480.28      496.30      6.32 o
   4   3   4      353.58      365.98      5.42 o
   5   3   4      306.90      298.78      4.95 o
   6   3   4        5.35        3.16      1.68 o
   7   3   4      266.16      219.91      7.20 o
   8   3   4       38.57       43.11      4.01 o
   9   3   4        0.04        1.82      2.80 o
  10   3   4       58.60       53.73      5.68 o
  11   3   4       75.58       57.41      7.30 o
  12   3   4        1.65       -3.56      4.91 o
  13   3   4        0.02       -3.76      5.73 o
 -12   4   4       39.60       33.55     10.36 o
 -11   4   4       24.83       30.71      5.27 o
 -10   4   4        3.68       -2.99      4.09 o
  -9   4   4       93.02       86.08      5.90 o
  -8   4   4      203.50      212.07      5.94 o
  -7   4   4      203.13      194.75      5.07 o
  -6   4   4      671.85      658.64      9.65 o
  -5   4   4     1142.37     1118.28     12.69 o
  -4   4   4       23.69       30.24      1.58 o
  -3   4   4      454.34      450.87      6.66 o
  -2   4   4      371.90      357.70      4.72 o
  -1   4   4      293.88      289.51      4.10 o
   0   4   4      106.47       96.81      2.65 o
   1   4   4      703.24      710.02      7.44 o
   2   4   4      148.17      136.86      3.15 o
   3   4   4      380.97      389.73      5.55 o
   4   4   4       79.87       84.43      3.25 o
   5   4   4      195.69      195.44      4.89 o
   6   4   4     1273.19     1306.90     22.56 o
   7   4   4       50.55       36.97      3.93 o
   8   4   4      460.17      448.03     13.10 o
   9   4   4       30.09       36.37      5.05 o
  10   4   4       96.45      108.72      7.36 o
  11   4   4        1.59        3.80      5.34 o
  12   4   4       46.47       33.43      7.11 o
 -11   5   4       19.52       14.15      6.87 o
 -10   5   4       19.31       10.73      4.70 o
  -9   5   4       26.86       27.84      4.79 o
  -8   5   4       12.58       12.12      4.39 o
  -7   5   4      126.83      121.38     11.75 o
  -6   5   4      127.28      132.99      5.45 o
  -5   5   4      166.54      184.76     16.43 o
  -4   5   4      295.04      305.19     10.68 o
  -3   5   4      121.40      107.69      5.95 o
  -2   5   4       46.66       36.74      4.16 o
  -1   5   4     1514.75     1497.28     17.88 o
   0   5   4      167.24      156.30      4.95 o
   1   5   4      250.48      256.65      6.75 o
   2   5   4      107.08       97.44      5.25 o
   3   5   4        3.63        1.21      4.07 o
   4   5   4       17.81       11.86      3.70 o
   5   5   4      118.54      113.72      7.69 o
   6   5   4       35.47       22.91      3.64 o
   7   5   4       70.61       77.47      5.60 o
   8   5   4       13.07        5.46      4.04 o
   9   5   4       76.66       72.87      6.34 o
  10   5   4       60.37       73.89      6.79 o
  -8   6   4       40.97       49.75     11.17 o
  -7   6   4        5.36       -5.28      5.28 o
  -6   6   4        4.69        4.52      8.79 o
  -5   6   4        2.76        0.91      6.55 o
  -4   6   4        3.39       -1.07      4.34 o
  -3   6   4       22.35       25.68      5.44 o
  -2   6   4       32.73       41.44      5.68 o
  -1   6   4       25.20       26.24      5.34 o
   0   6   4        0.89        5.31      2.97 o
   1   6   4        0.62       -0.85      3.92 o
   2   6   4        0.06       -5.31      5.31 o
   3   6   4        0.46       -5.31      6.87 o
   4   6   4        0.93        0.63      4.64 o
   5   6   4       12.02       11.43      5.31 o
   6   6   4       22.41       15.52      6.41 o
   7   6   4       53.62       41.50      7.58 o
   8   6   4        4.79       14.70      6.77 o
  -3   7   4       41.64       37.86      7.14 o
  -2   7   4       20.74        9.84      5.44 o
  -1   7   4       46.76       41.99      5.85 o
   0   7   4        0.09       -6.50      7.42 o
   1   7   4        3.40        9.27     11.99 o
   2   7   4       73.23       86.41      7.30 o
 -15   1   5       57.07       80.74      6.82 o
 -14   1   5       76.34       81.03      5.76 o
 -13   1   5       13.50       13.40      3.62 o
 -12   1   5        0.27        4.50      3.91 o
 -11   1   5       72.70       78.01      5.02 o
 -10   1   5        4.28       -2.67      2.67 o
  -9   1   5        0.24       -1.90      1.90 o
  -8   1   5       25.08       18.81      2.38 o
  -7   1   5      549.17      580.32      8.63 o
  -6   1   5     1585.88     1737.71     19.41 o
  -5   1   5      314.30      311.52      5.25 o
  -4   1   5     1767.15     1880.33     18.80 o
  -3   1   5     4695.45     4874.31     45.18 o
  -2   1   5      379.24      397.01      5.51 o
  -1   1   5     6311.50     6425.96     57.47 o
   0   1   5     1049.51     1102.32      9.00 o
   1   1   5     4791.29     5294.36     40.97 o
   2   1   5     1435.12     1656.64     15.81 o
   3   1   5     4506.27     4934.15     44.20 o
   4   1   5      370.96      513.15      6.27 o
   5   1   5        0.11        3.19      1.28 o
   6   1   5      197.57      188.40      4.24 o
   7   1   5        0.17       -0.79      1.49 o
   8   1   5       22.90       19.53      2.50 o
   9   1   5      647.36      617.94     10.76 o
  10   1   5      125.64      119.08      5.16 o
  11   1   5      162.29      154.83      5.76 o
  12   1   5      159.67      153.45      7.67 o
  13   1   5      133.42      141.34     10.39 o
  14   1   5        0.02       -0.08      5.09 o
  15   1   5       14.50       24.24      8.24 o
 -14   2   5      115.49       98.71      6.33 o
 -13   2   5       62.19       66.16      5.04 o
 -12   2   5       84.88       77.66      5.07 o
 -11   2   5       30.35       27.36      6.30 o
 -10   2   5      294.03      299.65      7.48 o
  -9   2   5      192.84      186.58      5.65 o
  -8   2   5     3787.21     3696.74     39.07 o
  -7   2   5      231.60      219.72      5.08 o
  -6   2   5     2140.76     2031.53     22.37 o
  -5   2   5       20.09       18.11      1.56 o
  -4   2   5      849.32      888.92      9.42 o
  -3   2   5       37.77       27.28      1.38 o
  -2   2   5     1393.59     1355.26     12.02 o
  -1   2   5        3.04       -0.81      0.81 o
   0   2   5     2717.19     2658.38     23.35 o
   1   2   5        7.94        1.01      0.80 o
   2   2   5       61.73       72.54      2.11 o
   3   2   5     1989.60     2266.63     21.61 o
   4   2   5     1286.62     1290.19     15.21 o
   5   2   5     1442.41     1426.56     20.20 o
   6   2   5      693.75      632.35      9.20 o
   7   2   5       70.48       66.61      3.25 o
   8   2   5        8.02        8.55      2.67 o
   9   2   5      266.67      256.45      7.26 o
  10   2   5      158.74      156.21      6.15 o
  11   2   5      860.73      847.98     20.95 o
  12   2   5        9.22       -0.41      4.04 o
  13   2   5      101.46       90.01      8.06 o
  14   2   5        6.59        6.02      6.70 o
 -14   3   5      118.69      157.38     15.36 o
 -13   3   5       26.41       21.87      4.53 o
 -12   3   5        4.68        3.40      3.47 o
 -11   3   5       14.16       21.21      4.12 o
 -10   3   5        5.99        6.33      2.73 o
  -9   3   5      101.41      106.38      4.58 o
  -8   3   5       67.07       53.95      3.31 o
  -7   3   5      299.33      280.43      6.33 o
  -6   3   5       45.51       43.59      2.93 o
  -5   3   5       57.10       64.17      2.84 o
  -4   3   5       96.12       78.59      2.28 o
  -3   3   5      586.22      552.04      6.08 o
  -2   3   5      481.82      489.06      5.67 o
  -1   3   5     1270.88     1277.27     12.14 o
   0   3   5      804.27      756.16      8.02 o
   1   3   5      106.38       99.58      2.04 o
   2   3   5       10.53        5.98      1.11 o
   3   3   5      390.10      361.63      5.67 o
   4   3   5       34.00       34.84      1.44 o
   5   3   5      402.41      425.01      5.64 o
   6   3   5      164.62      163.32      4.53 o
   7   3   5       20.90       17.05      3.03 o
   8   3   5       69.92       79.98      4.93 o
   9   3   5        8.79        0.78      4.61 o
  10   3   5      323.97      320.78     12.84 o
  11   3   5       21.49       22.64      6.01 o
  12   3   5      154.73      144.62     10.70 o
  13   3   5       48.96       30.11      9.40 o
 -12   4   5       72.81       75.80      7.09 o
 -11   4   5       19.71       19.64      4.78 o
 -10   4   5      112.84      119.43      7.19 o
  -9   4   5       62.30       70.24      5.58 o
  -8   4   5      233.07      231.18      6.22 o
  -7   4   5       60.69       64.79      3.33 o
  -6   4   5      413.68      427.90      7.41 o
  -5   4   5       35.50       31.91      2.29 o
  -4   4   5      152.95      153.27      3.43 o
  -3   4   5      113.05       98.09      2.74 o
  -2   4   5      583.01      558.28      6.05 o
  -1   4   5      260.33      269.00      3.82 o
   0   4   5      210.61      205.56      3.47 o
   1   4   5      385.05      389.46      4.97 o
   2   4   5      115.58      111.36      2.58 o
   3   4   5        1.13       -1.16      1.16 o
   4   4   5      211.06      213.18      4.92 o
   5   4   5       44.73       42.13      3.66 o
   6   4   5        7.05        6.91      2.95 o
   7   4   5        8.87        8.02      3.17 o
   8   4   5       17.40       21.54      4.23 o
   9   4   5      134.78      171.93      8.77 o
  10   4   5       50.06       53.63      5.99 o
  11   4   5      287.18      328.73     14.68 o
  12   4   5        7.52       11.06      6.10 o
 -10   5   5       39.26       59.36     11.20 o
  -9   5   5       37.35       35.82      5.18 o
  -8   5   5       54.61       51.37      5.58 o
  -7   5   5       60.90       58.22      4.22 o
  -6   5   5       10.49        7.22      2.74 o
  -5   5   5       28.96       23.86      3.50 o
  -4   5   5      256.20      266.55     10.03 o
  -3   5   5      150.95      138.80      6.72 o
  -2   5   5       22.71       25.53      2.46 o
  -1   5   5      891.72      891.62     14.43 o
   0   5   5      410.82      416.57     10.54 o
   1   5   5      386.92      393.64      8.71 o
   2   5   5       80.78       69.81      5.40 o
   3   5   5       13.49       15.88      3.37 o
   4   5   5       11.30       10.27      2.64 o
   5   5   5       89.08       79.76      7.18 o
   6   5   5       15.16       10.17      3.39 o
   7   5   5      130.71      150.07      7.59 o
   8   5   5        6.75        6.74      3.87 o
   9   5   5       32.27       37.41      6.87 o
  10   5   5       76.73       72.93      6.95 o
  -8   6   5       49.01       63.00      8.89 o
  -7   6   5        0.56        2.67      5.49 o
  -6   6   5       80.09       92.92      9.37 o
  -5   6   5       62.94       68.29     10.01 o
  -4   6   5        1.39       -3.04      4.90 o
  -3   6   5       70.82       79.26      7.86 o
  -2   6   5      129.12      131.74      8.21 o
  -1   6   5        5.81        4.14      4.20 o
   0   6   5       82.68       94.26      6.58 o
   1   6   5       87.48      101.43      5.15 o
   2   6   5        4.90        6.89      4.04 o
   3   6   5       76.75       64.71      7.12 o
   4   6   5        0.28       -0.13     10.12 o
   5   6   5       75.20       79.41      8.30 o
   6   6   5       57.84       73.09     12.51 o
   7   6   5        9.10        2.93      9.48 o
   8   6   5       72.65       91.72     10.15 o
  -2   7   5        3.89        2.71     10.18 o
  -1   7   5      142.90      151.20      8.94 o
   0   7   5       24.07       23.05     12.66 o
   1   7   5        4.52       -0.97     15.54 o
   2   7   5       33.87       24.33      9.94 o
 -15   0   6        2.66        0.92      7.42 o
 -14   0   6      100.13       81.65     10.44 o
 -13   0   6        1.11       -1.62      4.65 o
 -12   0   6      285.75      256.71     10.73 o
 -11   0   6      500.02      486.53     14.28 o
 -10   0   6     1118.67     1091.87     22.94 o
  -9   0   6      632.76      614.32     15.16 o
  -8   0   6     1968.53     1894.81     39.96 o
  -7   0   6      365.55      359.85      9.81 o
  -6   0   6      560.62      590.81     12.84 o
  -5   0   6      245.73      241.11      6.97 o
  -4   0   6     4300.86     4594.82     70.77 o
  -3   0   6      201.55      278.19      7.11 o
  -2   0   6      149.74      119.69      3.77 o
  -1   0   6     1299.28     1474.33     19.02 o
   0   0   6      425.65      444.06      6.93 o
   1   0   6     3647.04     3929.07     51.40 o
   2   0   6        0.58       -1.16      1.16 o
   3   0   6     2935.40     2776.69     34.34 o
   4   0   6        3.91        8.67      1.93 o
   5   0   6     2335.44     2280.65     37.96 o
   6   0   6       46.18       51.20      3.73 o
   7   0   6       30.40       36.48      3.62 o
   8   0   6      205.63      215.78      7.93 o
   9   0   6      898.19      922.66     19.98 o
  10   0   6      151.20      142.12      7.61 o
  11   0   6       46.27       33.17      4.78 o
  12   0   6      222.29      230.70     10.40 o
  13   0   6        2.77       -0.93      8.79 o
  14   0   6      179.82      240.66     21.59 o
  15   0   6       12.77       20.07     10.42 o
 -15   1   6      157.12      197.36     10.19 o
 -14   1   6        0.77        6.15      3.75 o
 -13   1   6        9.26       10.63      4.87 o
 -12   1   6        2.72       -1.79      2.74 o
 -11   1   6      441.22      438.66     10.43 o
 -10   1   6      144.87      146.50      5.49 o
  -9   1   6     1713.97     1619.66     21.34 o
  -8   1   6      327.00      344.43      7.19 o
  -7   1   6      923.89      858.62     11.48 o
  -6   1   6      199.46      248.24      4.98 o
  -5   1   6     2760.54     2921.96     30.41 o
  -4   1   6      520.40      498.92      6.94 o
  -3   1   6     1659.96     1712.91     20.38 o
  -2   1   6     1408.40     1316.96     19.95 o
  -1   1   6     2588.86     2500.68     21.02 o
   0   1   6     1580.70     1605.79     12.79 o
   1   1   6     1280.60     1277.99     11.38 o
   2   1   6     6887.31     7334.87     65.15 o
   3   1   6      127.28      106.84      2.45 o
   4   1   6    11890.25    12423.11    115.47 o
   5   1   6      104.30      109.17      2.94 o
   6   1   6        0.00       -1.30      1.30 o
   7   1   6        4.27        0.65      1.81 o
   8   1   6      113.39      102.48      4.13 o
   9   1   6      292.33      325.68      7.54 o
  10   1   6      612.95      606.55     11.14 o
  11   1   6       79.00       79.17      4.93 o
  12   1   6        0.69        3.82      3.67 o
  13   1   6       22.43       30.30      7.81 o
  14   1   6       79.43       72.32      8.03 o
  15   1   6       47.69       62.74     10.06 o
 -14   2   6        1.38       -1.33      3.50 o
 -13   2   6        1.86       -2.87      2.87 o
 -12   2   6       50.52       51.04      4.53 o
 -11   2   6        1.17       -0.38      2.81 o
 -10   2   6      138.07      141.30      5.56 o
  -9   2   6        2.41        1.14      2.14 o
  -8   2   6       38.69       39.21      3.10 o
  -7   2   6      661.96      669.02      9.64 o
  -6   2   6       89.44       89.44      3.45 o
  -5   2   6      541.58      637.85      8.55 o
  -4   2   6        6.98       -1.09      1.09 o
  -3   2   6      541.48      606.90      8.44 o
  -2   2   6     3252.90     3559.11     29.29 o
  -1   2   6      524.74      490.37      5.57 o
   0   2   6      105.83      109.34      2.35 o
   1   2   6      289.46      276.59      4.01 o
   2   2   6      308.93      331.17      5.08 o
   3   2   6       90.09      100.48      3.04 o
   4   2   6       16.56       14.44      1.83 o
   5   2   6        0.09       -1.18      1.18 o
   6   2   6       24.54       37.59      2.14 o
   7   2   6       36.34       35.89      2.37 o
   8   2   6        9.13        6.37      2.15 o
   9   2   6       36.02       28.54      3.17 o
  10   2   6       41.36       43.83      3.86 o
  11   2   6       62.66       68.11      6.46 o
  12   2   6        1.53        7.13      4.68 o
  13   2   6        2.77        5.72      5.18 o
  14   2   6       23.71       31.84      6.81 o
 -13   3   6       15.56       20.82      6.88 o
 -12   3   6       31.61       37.33      4.66 o
 -11   3   6        2.56        6.63      3.24 o
 -10   3   6      104.89      116.50      5.37 o
  -9   3   6      130.23      128.05      4.89 o
  -8   3   6        1.84       -0.71      1.91 o
  -7   3   6      132.03      124.71      4.39 o
  -6   3   6       53.68       56.19      2.40 o
  -5   3   6       99.58      102.25      3.69 o
  -4   3   6      418.30      443.89      6.44 o
  -3   3   6      290.31      291.65      4.11 o
  -2   3   6        7.76        5.54      1.07 o
  -1   3   6       48.97       40.06      1.80 o
   0   3   6      100.01      102.61      2.39 o
   1   3   6      166.46      180.25      3.00 o
   2   3   6        8.50        5.53      1.18 o
   3   3   6      110.39       99.29      2.67 o
   4   3   6        3.46        0.82      1.21 o
   5   3   6       89.52       94.25      2.95 o
   6   3   6      168.56      158.98      3.87 o
   7   3   6      317.59      306.73      8.68 o
   8   3   6      258.56      223.15      9.87 o
   9   3   6       18.13       16.65      3.62 o
  10   3   6      140.05      133.13      7.79 o
  11   3   6        3.57       -2.06      4.71 o
  12   3   6       69.66       94.54      9.40 o
  13   3   6       62.65       73.84      9.01 o
 -12   4   6        4.51        3.65      4.44 o
 -11   4   6       14.28       13.89      4.61 o
 -10   4   6      236.04      237.08      9.78 o
  -9   4   6       24.15       30.45      4.02 o
  -8   4   6      266.78      292.60      7.02 o
  -7   4   6      124.78      122.96      5.92 o
  -6   4   6      221.60      231.67      6.38 o
  -5   4   6      325.16      318.33      6.31 o
  -4   4   6      388.60      376.04      5.76 o
  -3   4   6      760.25      779.77      8.97 o
  -2   4   6      266.92      259.17      3.92 o
  -1   4   6      233.77      233.97      3.84 o
   0   4   6       27.39       24.20      1.65 o
   1   4   6        0.34       -1.20      1.20 o
   2   4   6      252.84      220.49      4.46 o
   3   4   6      618.93      577.01      8.97 o
   4   4   6      161.63      148.95      4.46 o
   5   4   6      413.73      387.48      9.77 o
   6   4   6      356.09      356.17     14.45 o
   7   4   6        0.58        1.22      2.98 o
   8   4   6       74.48       78.05      6.63 o
   9   4   6      244.27      243.66     10.23 o
  10   4   6       26.96       40.38      6.90 o
  11   4   6      148.47      166.80      9.48 o
  12   4   6       20.85       18.61      6.35 o
 -10   5   6       33.34       30.88      4.59 o
  -9   5   6       77.21       78.24     15.49 o
  -8   5   6        3.22        6.09      3.07 o
  -7   5   6      154.38      158.14      6.32 o
  -6   5   6       50.90       45.00      3.99 o
  -5   5   6        4.24        0.74      2.49 o
  -4   5   6      213.29      198.77      6.29 o
  -3   5   6      333.00      335.48     11.14 o
  -2   5   6        3.74        1.73      2.18 o
  -1   5   6        5.63        4.87      2.77 o
   0   5   6       31.89       32.53      3.05 o
   1   5   6       51.38       53.39      4.02 o
   2   5   6       73.72       84.50      4.49 o
   3   5   6       13.98       15.91      3.02 o
   4   5   6      212.85      203.37      7.02 o
   5   5   6       76.19       72.81      5.27 o
   6   5   6       27.48       20.53      3.94 o
   7   5   6      107.35      128.57     10.92 o
   8   5   6      176.94      183.90      8.83 o
   9   5   6       75.28       75.72      6.66 o
  10   5   6      130.41      124.19      9.14 o
  -8   6   6       17.55       10.04      7.16 o
  -7   6   6        5.09       -1.89      8.03 o
  -6   6   6        3.61       -5.04      5.04 o
  -5   6   6       10.35       12.04      5.94 o
  -4   6   6       27.05       30.39      6.39 o
  -3   6   6        1.07       -0.85      6.05 o
  -2   6   6       17.70       21.47      5.31 o
  -1   6   6        3.91       -0.92      2.54 o
   0   6   6        5.45        8.59      3.03 o
   1   6   6       10.26       19.90      3.25 o
   2   6   6       16.20       23.44      6.92 o
   3   6   6       95.31      117.99      7.95 o
   4   6   6        0.76        3.34      2.84 o
   5   6   6       35.15       45.25      4.95 o
   6   6   6        3.74        2.43      3.51 o
   7   6   6        0.04        2.75      8.50 o
  -1   7   6       36.92       43.55      6.02 o
   0   7   6        0.03       -1.86      7.20 o
   1   7   6        0.02      -13.79     13.79 o
 -15   1   7        0.04       -2.14      4.00 o
 -14   1   7        5.47        2.15      3.79 o
 -13   1   7        0.06       -0.11      3.08 o
 -12   1   7       75.04       72.80      5.08 o
 -11   1   7        9.61        0.63      2.68 o
 -10   1   7      664.05      639.53     11.49 o
  -9   1   7        6.23        1.21      2.26 o
  -8   1   7        4.76       -0.19      1.92 o
  -7   1   7        7.21        2.68      1.79 o
  -6   1   7     1021.04     1087.41     13.45 o
  -5   1   7      239.51      282.41      5.20 o
  -4   1   7      681.47      671.73      8.79 o
  -3   1   7     1500.26     1625.14     31.85 o
  -2   1   7     2524.98     2794.80     31.84 o
  -1   1   7       41.31       40.70      1.55 o
   0   1   7     2340.69     2654.18     23.46 o
   1   1   7       51.64       58.06      1.70 o
   2   1   7       46.89       72.55      1.97 o
   3   1   7     1186.74     1259.69     12.79 o
   4   1   7      366.59      355.62      5.38 o
   5   1   7       29.50       21.29      1.73 o
   6   1   7      109.97       93.77      3.06 o
   7   1   7     1722.04     1726.68     21.94 o
   8   1   7      818.25      808.51     12.58 o
   9   1   7     1441.50     1385.31     19.29 o
  10   1   7      418.26      393.88      8.66 o
  11   1   7        5.39        9.07      3.18 o
  12   1   7       43.29       42.91      5.78 o
  13   1   7       90.71      107.89      8.53 o
  14   1   7        3.99        0.41      8.09 o
 -14   2   7       36.38       38.42      4.80 o
 -13   2   7      130.39      139.79      6.81 o
 -12   2   7      274.37      287.69      8.90 o
 -11   2   7      283.69      272.79      9.23 o
 -10   2   7      657.06      633.83     11.60 o
  -9   2   7        2.31       -0.20      2.34 o
  -8   2   7       62.86       59.88      4.39 o
  -7   2   7      302.26      307.43      6.11 o
  -6   2   7      555.39      534.54      8.76 o
  -5   2   7     1662.67     1654.39     20.05 o
  -4   2   7      446.07      526.24     11.80 o
  -3   2   7     1367.42     1319.58     18.38 o
  -2   2   7     1795.13     2143.13     20.64 o
  -1   2   7       63.36       45.36      2.61 o
   0   2   7     3647.84     3764.74     32.78 o
   1   2   7     4592.39     4584.95     37.76 o
   2   2   7     2181.41     2265.55     35.70 o
   3   2   7     4912.06     5003.85     50.62 o
   4   2   7      102.45      118.82      3.50 o
   5   2   7       37.70       43.62      2.16 o
   6   2   7      609.83      616.64      9.46 o
   7   2   7      714.81      697.27     11.33 o
   8   2   7       21.54       20.06      3.50 o
   9   2   7       96.54       94.88      4.75 o
  10   2   7        3.33        3.78      3.33 o
  11   2   7       62.91       65.32      6.38 o
  12   2   7       65.84       86.52      7.48 o
  13   2   7       10.38        8.76      7.30 o
  14   2   7      286.82      322.26     14.19 o
 -13   3   7        3.09       -1.37      3.45 o
 -12   3   7        7.88        5.99      4.42 o
 -11   3   7      194.99      201.62      7.97 o
 -10   3   7      321.80      335.43      8.85 o
  -9   3   7      192.38      201.38      6.11 o
  -8   3   7        5.71        2.92      2.16 o
  -7   3   7       35.63       42.17      2.96 o
  -6   3   7      726.87      672.30      9.62 o
  -5   3   7      125.83      120.68      3.31 o
  -4   3   7      604.01      574.86      6.98 o
  -3   3   7       20.03       21.12      1.47 o
  -2   3   7      803.76      817.64      8.82 o
  -1   3   7       46.53       40.85      1.83 o
   0   3   7       68.38       66.32      2.17 o
   1   3   7      644.07      633.85      7.17 o
   2   3   7      957.88      946.03     12.68 o
   3   3   7      123.18      121.41      3.10 o
   4   3   7       29.14       32.70      1.94 o
   5   3   7      461.05      473.33     10.36 o
   6   3   7      233.23      230.96      6.62 o
   7   3   7      203.50      222.81      5.80 o
   8   3   7       45.58       52.89      4.39 o
   9   3   7      163.66      149.77      7.77 o
  10   3   7        6.77        3.66     10.59 o
  11   3   7        6.54        7.72      5.68 o
  12   3   7       10.85        7.67      6.11 o
  13   3   7       17.53       22.21      7.30 o
 -12   4   7        0.05        0.44      4.21 o
 -11   4   7       32.96       42.32      5.64 o
 -10   4   7        2.55        6.68      3.93 o
  -9   4   7        0.08       -2.45      2.91 o
  -8   4   7        0.87       -1.97      1.97 o
  -7   4   7      464.09      438.23      9.52 o
  -6   4   7      278.30      299.62      6.55 o
  -5   4   7      870.30      828.37     11.98 o
  -4   4   7      102.02       92.59      3.12 o
  -3   4   7      103.13       91.00      2.81 o
  -2   4   7       51.47       58.08      2.23 o
  -1   4   7       35.19       29.42      2.03 o
   0   4   7       10.85       14.28      1.74 o
   1   4   7       19.47       14.68      2.69 o
   2   4   7        2.81        0.98      2.09 o
   3   4   7       91.12       82.98      3.95 o
   4   4   7        5.25       -0.08      2.46 o
   5   4   7      608.49      558.57     12.31 o
   6   4   7       10.58       27.72      3.62 o
   7   4   7      223.28      199.40      8.50 o
   8   4   7       48.81       61.28      5.73 o
   9   4   7        3.12        2.57      3.75 o
  10   4   7       19.52       14.74      4.90 o
  11   4   7        0.78        1.45      4.39 o
  12   4   7       22.94       27.80      5.95 o
 -10   5   7        0.61       -0.25     13.53 o
  -9   5   7       69.86       78.45      5.51 o
  -8   5   7       20.66       24.14      3.75 o
  -7   5   7       85.22       78.68     10.00 o
  -6   5   7      138.63      128.83      9.70 o
  -5   5   7        0.92       -0.49      2.62 o
  -4   5   7      207.19      191.44      7.28 o
  -3   5   7       90.99       89.23      5.34 o
  -2   5   7       35.55       33.36      3.07 o
  -1   5   7       36.98       35.82      3.52 o
   0   5   7      161.34      146.20      5.97 o
   1   5   7       25.94       29.32      3.40 o
   2   5   7       80.25       77.58      4.39 o
   3   5   7       18.32       17.12      3.36 o
   4   5   7      208.53      208.33      7.84 o
   5   5   7       12.59       24.85      3.96 o
   6   5   7       61.55       59.92      5.22 o
   7   5   7       88.28       89.82      6.38 o
   8   5   7       87.56       92.21      6.80 o
   9   5   7        3.00        0.78      4.16 o
  10   5   7       13.94       19.32      5.28 o
  -7   6   7        3.23        2.96      6.14 o
  -6   6   7       40.56       40.56     10.10 o
  -5   6   7       43.49       51.37     16.23 o
  -4   6   7       11.43       14.47     12.34 o
  -3   6   7       64.33       80.08      7.47 o
  -2   6   7      134.03      142.39      8.57 o
  -1   6   7        1.55       -2.63      2.63 o
   0   6   7       12.88        8.42      3.17 o
   1   6   7       75.89       78.23      4.85 o
   2   6   7        0.00        2.56      4.54 o
   3   6   7      226.80      261.26      9.29 o
   4   6   7       11.04       16.71      3.60 o
   5   6   7       92.96      108.96      9.18 o
   6   6   7       41.77       38.88      4.83 o
   7   6   7        5.61        1.54      3.89 o
 -15   0   8        0.52       -5.38      5.38 o
 -14   0   8       23.65       21.78      8.20 o
 -13   0   8      257.61      264.59     14.14 o
 -12   0   8       50.46       46.76      5.90 o
 -11   0   8      460.44      460.44     14.04 o
 -10   0   8      173.19      161.27      8.24 o
  -9   0   8      466.54      434.06     12.52 o
  -8   0   8      224.06      250.45      9.73 o
  -7   0   8     2732.73     2887.38     47.63 o
  -6   0   8      323.02      301.77      8.88 o
  -5   0   8      375.98      349.44      9.12 o
  -4   0   8     1027.77     1009.12     18.66 o
  -3   0   8       55.94       65.59      4.25 o
  -2   0   8      628.37      619.48     19.36 o
  -1   0   8     2465.54     2531.27     35.59 o
   0   0   8     1695.96     1753.36     31.12 o
   1   0   8      241.53      286.40      5.45 o
   2   0   8     2521.76     2595.15     72.55 o
   3   0   8     1399.64     1332.36     19.98 o
   4   0   8     4485.88     4546.59     61.78 o
   5   0   8      228.48      217.38      5.95 o
   6   0   8      650.65      641.47     14.20 o
   7   0   8       23.49       21.83      3.41 o
   8   0   8     1201.53     1127.84     22.85 o
   9   0   8        1.29        1.76      3.27 o
  10   0   8      676.66      642.16     16.55 o
  11   0   8      136.86      123.51      7.57 o
  12   0   8       28.32       30.92      5.40 o
  13   0   8      304.17      361.40     25.25 o
  14   0   8      222.64      227.28     21.24 o
 -14   1   8      122.69      138.04      7.90 o
 -13   1   8       70.21       75.13      5.48 o
 -12   1   8      360.71      378.95     10.26 o
 -11   1   8        9.06        1.86      2.82 o
 -10   1   8       27.64       26.40      3.23 o
  -9   1   8       71.98       82.12      5.42 o
  -8   1   8      591.35      595.00     11.48 o
  -7   1   8      789.06      762.75     11.69 o
  -6   1   8     2432.91     2403.45     32.43 o
  -5   1   8      185.32      145.65      3.81 o
  -4   1   8       45.18       65.21      2.55 o
  -3   1   8      548.10      594.13      9.73 o
  -2   1   8     1810.85     2017.25     34.59 o
  -1   1   8      376.11      319.90      5.67 o
   0   1   8       48.85       52.54      1.83 o
   1   1   8     2898.07     3084.20     27.05 o
   2   1   8     2886.50     3146.94     27.66 o
   3   1   8      463.06      493.83      6.23 o
   4   1   8      243.44      260.90      5.80 o
   5   1   8     2709.88     2753.33     27.85 o
   6   1   8        0.58       -0.40      1.66 o
   7   1   8      263.60      266.35      5.66 o
   8   1   8      572.97      579.51     10.14 o
   9   1   8      523.30      549.28     10.26 o
  10   1   8      204.89      200.79      6.35 o
  11   1   8       26.84       36.26      4.02 o
  12   1   8       75.86       94.97      7.52 o
  13   1   8      129.58      130.88     15.16 o
  14   1   8        0.13       -6.22      6.22 o
 -14   2   8       29.44       33.57      4.88 o
 -13   2   8        0.25       -2.28      3.18 o
 -12   2   8       36.61       34.38      4.24 o
 -11   2   8       53.16       47.45      4.29 o
 -10   2   8       28.85       31.17      3.64 o
  -9   2   8      928.88      889.86     15.36 o
  -8   2   8       91.38       75.06      3.76 o
  -7   2   8        0.03       -1.71      1.71 o
  -6   2   8        0.70       -1.62      1.62 o
  -5   2   8      400.41      461.92      7.81 o
  -4   2   8      833.38      876.48     11.88 o
  -3   2   8      281.21      285.51      5.17 o
  -2   2   8      240.48      208.77      4.15 o
  -1   2   8     1140.49     1163.34     13.86 o
   0   2   8      534.27      591.08      7.09 o
   1   2   8      359.87      393.56      5.24 o
   2   2   8     2310.63     2456.74     24.04 o
   3   2   8     1731.35     1846.02     18.49 o
   4   2   8     1767.72     1894.27     22.03 o
   5   2   8        0.02       -1.77      1.77 o
   6   2   8        0.50        3.44      1.55 o
   7   2   8        8.43        6.63      1.90 o
   8   2   8      120.93      108.67      4.22 o
   9   2   8        0.00       -2.36      2.36 o
  10   2   8        0.04       -3.03      3.03 o
  11   2   8       26.64       40.19      8.37 o
  12   2   8        2.84       -3.32      4.28 o
  13   2   8       88.12       82.05      7.99 o
  14   2   8       50.59       69.69      9.95 o
 -13   3   8        4.61        9.30      3.97 o
 -12   3   8      113.79      114.50      6.71 o
 -11   3   8       36.28       37.34      4.42 o
 -10   3   8        1.98        4.15      2.74 o
  -9   3   8        0.05       -0.72      2.25 o
  -8   3   8        5.65        4.28      2.29 o
  -7   3   8       50.55       40.90      3.03 o
  -6   3   8        2.01       -1.80      1.80 o
  -5   3   8       83.19       85.58      2.65 o
  -4   3   8      610.74      623.15      7.02 o
  -3   3   8        6.41        6.15      1.25 o
  -2   3   8      217.72      209.06      3.49 o
  -1   3   8      383.04      402.67      5.65 o
   0   3   8      909.92      882.61      9.31 o
   1   3   8        7.24        8.64      1.30 o
   2   3   8      435.42      405.94      6.33 o
   3   3   8       28.83       28.03      1.91 o
   4   3   8       57.46       64.79      2.55 o
   5   3   8       46.20       40.06      2.61 o
   6   3   8       15.73       22.34      3.01 o
   7   3   8      200.65      187.45      6.40 o
   8   3   8      102.95      105.74      5.71 o
   9   3   8       68.91       63.79      6.18 o
  10   3   8      105.80      102.19      8.77 o
  11   3   8       71.08       78.70     12.45 o
  12   3   8        2.09       -5.21      5.32 o
  13   3   8        9.43       15.34      6.58 o
 -12   4   8       62.73       65.18      8.23 o
 -11   4   8       46.03       60.14     12.25 o
 -10   4   8      194.12      203.97     10.03 o
  -9   4   8        2.24        0.01      2.94 o
  -8   4   8        1.97        1.48      2.47 o
  -7   4   8       43.56       40.81      3.32 o
  -6   4   8      390.26      387.69      8.52 o
  -5   4   8      365.84      339.08      6.81 o
  -4   4   8      103.34      104.47      4.99 o
  -3   4   8      385.25      368.85      5.93 o
  -2   4   8      896.32      887.73     11.61 o
  -1   4   8      181.00      174.21      5.04 o
   0   4   8     3369.52     3283.57     34.76 o
   1   4   8     1433.64     1369.12     18.28 o
   2   4   8      197.44      182.27      6.60 o
   3   4   8       15.74        4.80      2.89 o
   4   4   8        4.09        4.14      2.92 o
   5   4   8        2.94       -0.18      4.27 o
   6   4   8      169.89      167.93      6.89 o
   7   4   8       61.45       54.73      5.24 o
   8   4   8       64.49       72.87      6.06 o
   9   4   8       90.17      108.51      7.33 o
  10   4   8        1.05       -3.76      3.87 o
  11   4   8      144.84      153.31      9.45 o
  12   4   8       87.08       97.37      8.35 o
 -10   5   8        4.58        9.42      4.97 o
  -9   5   8        7.19        6.82      4.47 o
  -8   5   8      110.73      103.26      9.56 o
  -7   5   8       37.72       39.17      4.92 o
  -6   5   8      290.92      283.73      8.73 o
  -5   5   8       82.22       78.72      4.90 o
  -4   5   8      366.36      350.01     10.40 o
  -3   5   8       40.24       35.79      3.43 o
  -2   5   8        6.72        9.06      2.61 o
  -1   5   8      155.41      155.95     10.72 o
   0   5   8      113.50      116.36      5.53 o
   1   5   8       18.48       12.95      3.05 o
   2   5   8       54.25       54.99      4.00 o
   3   5   8       16.57       22.00      3.62 o
   4   5   8       10.43       13.44      4.44 o
   5   5   8      239.36      252.64     16.18 o
   6   5   8        2.85        0.76      3.42 o
   7   5   8      507.58      504.59     14.92 o
   8   5   8        0.28        2.06      4.02 o
   9   5   8       53.76       46.81      6.05 o
  10   5   8       77.68       91.31      7.77 o
  -7   6   8        0.03        2.66      8.50 o
  -6   6   8       25.58       38.30      8.82 o
  -5   6   8        4.42        5.97      7.83 o
  -4   6   8        4.68       10.88     14.63 o
  -3   6   8        0.11       -2.69      4.33 o
  -2   6   8       13.49       11.36      3.06 o
  -1   6   8        5.92        2.33      3.05 o
   0   6   8       76.39       85.33      5.20 o
   1   6   8        5.21        1.90      3.06 o
   2   6   8        2.74        4.75      3.24 o
   3   6   8       52.33       61.91      4.93 o
   4   6   8        2.29        5.97      6.31 o
   5   6   8        6.41       11.45      4.57 o
   6   6   8        9.72        9.27      5.68 o
   7   6   8        8.50       14.94      4.60 o
 -14   1   9        1.67       -1.59      3.48 o
 -13   1   9      134.77      141.09      8.64 o
 -12   1   9       55.25       49.69      4.71 o
 -11   1   9       47.10       46.38      4.20 o
 -10   1   9        0.28       -2.46      2.46 o
  -9   1   9      632.69      639.39     11.37 o
  -8   1   9      797.81      825.78     12.96 o
  -7   1   9     2949.55     2926.11     34.27 o
  -6   1   9      912.54      910.47     12.12 o
  -5   1   9      168.28      163.11      4.17 o
  -4   1   9       61.04       66.96      3.09 o
  -3   1   9     1971.89     2052.66     26.98 o
  -2   1   9       92.58       90.81      4.36 o
  -1   1   9      155.92      169.53      4.52 o
   0   1   9      159.69      193.06      3.49 o
   1   1   9       12.03        5.08      1.20 o
   2   1   9      388.77      375.20      4.63 o
   3   1   9      181.54      183.29      3.71 o
   4   1   9     1017.84     1106.58     12.62 o
   5   1   9      807.70      788.19     10.58 o
   6   1   9       53.19       49.87      3.41 o
   7   1   9      537.27      503.40      8.29 o
   8   1   9       79.96       90.40      4.07 o
   9   1   9        2.90        6.86      2.57 o
  10   1   9       76.47       64.30      4.06 o
  11   1   9      279.53      279.86      9.77 o
  12   1   9       42.68       38.44      6.16 o
  13   1   9       33.47       33.60      6.53 o
  14   1   9        1.44       -1.64      6.64 o
 -14   2   9        6.32        4.78      3.91 o
 -13   2   9      216.21      263.74     11.00 o
 -12   2   9       13.92        9.10      3.39 o
 -11   2   9        0.35       -2.50      2.50 o
 -10   2   9        0.20        0.24      2.76 o
  -9   2   9        1.32        1.64      2.60 o
  -8   2   9      332.29      348.60      8.41 o
  -7   2   9       14.22       14.49      3.10 o
  -6   2   9      341.75      343.70      6.38 o
  -5   2   9      826.55      880.46     13.38 o
  -4   2   9      518.09      497.07     14.41 o
  -3   2   9       61.02       50.29      3.08 o
  -2   2   9     7765.18     7758.34     74.10 o
  -1   2   9        5.10       -1.39      1.39 o
   0   2   9     2252.20     2237.42     21.67 o
   1   2   9       65.14       58.48      1.88 o
   2   2   9      701.42      688.64      8.47 o
   3   2   9        3.00        1.79      1.48 o
   4   2   9      761.43      777.11     10.09 o
   5   2   9        1.59       -1.64      1.64 o
   6   2   9       40.24       28.05      2.02 o
   7   2   9       31.42       33.80      2.62 o
   8   2   9        0.33       -1.92      1.92 o
   9   2   9      286.15      287.36      9.35 o
  10   2   9        0.01       -3.13      3.13 o
  11   2   9      305.82      313.14     12.35 o
  12   2   9       40.34       36.50      6.29 o
  13   2   9       24.67       37.02      6.64 o
  14   2   9      119.25      128.98     12.14 o
 -13   3   9       30.33       24.92      4.89 o
 -12   3   9       16.44       17.14      4.28 o
 -11   3   9       24.71       22.42      4.57 o
 -10   3   9        7.67        7.15      2.99 o
  -9   3   9       38.79       34.07      3.32 o
  -8   3   9      121.08      121.68      4.76 o
  -7   3   9      686.86      657.25     11.51 o
  -6   3   9       65.88       52.57      3.84 o
  -5   3   9       20.60       28.73      1.93 o
  -4   3   9        1.84        1.69      1.49 o
  -3   3   9     1006.56      991.93     10.10 o
  -2   3   9        0.62        0.16      1.21 o
  -1   3   9     1354.21     1361.20     13.52 o
   0   3   9        0.11       -1.13      1.13 o
   1   3   9     1442.82     1376.75     13.71 o
   2   3   9       38.71       34.81      2.12 o
   3   3   9        7.68        5.21      1.62 o
   4   3   9      157.40      171.08      4.29 o
   5   3   9      462.79      470.94      8.70 o
   6   3   9      131.73      115.81      5.09 o
   7   3   9       45.03       40.90      3.69 o
   8   3   9      111.15      104.12      5.76 o
   9   3   9        3.80       -1.48      4.57 o
  10   3   9      434.15      464.67     17.67 o
  11   3   9        2.72        4.01      5.57 o
  12   3   9      399.41      415.49     18.15 o
  13   3   9       11.19       17.01      6.95 o
 -12   4   9       21.66       15.13      5.23 o
 -11   4   9       48.56       64.85      7.50 o
 -10   4   9       17.50       17.87      4.82 o
  -9   4   9       82.49       74.06      6.48 o
  -8   4   9        9.01       10.56      3.20 o
  -7   4   9       44.42       41.22      3.73 o
  -6   4   9        2.73       -0.25      2.07 o
  -5   4   9        6.83        3.55      1.90 o
  -4   4   9      154.33      150.26      4.53 o
  -3   4   9       47.78       47.46      2.66 o
  -2   4   9       38.38       39.25      2.78 o
  -1   4   9      317.64      331.64      6.61 o
   0   4   9      337.40      338.37      7.60 o
   1   4   9     1145.63     1076.45     22.72 o
   2   4   9      118.19      118.34      5.64 o
   3   4   9        1.92        3.07      2.75 o
   4   4   9        0.27       -0.80      2.68 o
   5   4   9       63.66       69.73      4.75 o
   6   4   9        8.26        5.62      3.35 o
   7   4   9       14.33       11.57      3.86 o
   8   4   9        0.19        3.86      3.70 o
   9   4   9       42.13       43.39      6.18 o
  10   4   9        2.54        2.52      4.25 o
  11   4   9        0.17       -1.08      4.33 o
 -10   5   9        6.43       13.13      7.03 o
  -9   5   9       80.87       76.37      6.89 o
  -8   5   9        0.15       -3.54      3.68 o
  -7   5   9       12.80        2.86      3.71 o
  -6   5   9       23.64       18.29      3.72 o
  -5   5   9        0.01        1.16      2.94 o
  -4   5   9       49.59       48.65      5.57 o
  -3   5   9       29.21       31.35      4.10 o
  -2   5   9        0.91       -1.30      2.61 o
  -1   5   9        1.77        0.83      2.74 o
   0   5   9       37.24       43.08      3.96 o
   1   5   9        0.06       -0.51      3.29 o
   2   5   9       55.69       65.57      5.94 o
   3   5   9       14.27       15.67      3.62 o
   4   5   9        1.03        2.90      4.24 o
   5   5   9       39.33       42.30      4.93 o
   6   5   9        3.46        6.39      3.78 o
   7   5   9       62.87       84.19      6.64 o
   8   5   9       15.11       17.14      4.74 o
   9   5   9       11.47       16.03      4.91 o
  -7   6   9       47.14       70.93     14.28 o
  -6   6   9       78.83      104.01     15.77 o
  -5   6   9       83.41      107.80      9.98 o
  -4   6   9        0.40       -2.32      7.65 o
  -3   6   9       40.40       47.36      6.25 o
  -2   6   9      117.28      115.66      6.13 o
  -1   6   9       17.20       21.26      4.18 o
   0   6   9       98.04      108.25      5.90 o
   1   6   9       89.85       96.07      5.70 o
   2   6   9        7.30       11.20      3.71 o
   3   6   9        6.55       10.70      3.69 o
   4   6   9       43.38       51.99      7.89 o
   5   6   9       57.75       64.55      5.71 o
   6   6   9      206.53      219.98     11.13 o
 -14   0  10      176.38      188.72     12.98 o
 -13   0  10       66.22       68.55      8.78 o
 -12   0  10       28.12       24.37      6.21 o
 -11   0  10       17.35        7.78      4.19 o
 -10   0  10     1062.70     1096.18     24.01 o
  -9   0  10       11.72        7.22      3.86 o
  -8   0  10     3363.60     3150.11     52.65 o
  -7   0  10       24.13       24.94      3.87 o
  -6   0  10      376.92      341.09      9.90 o
  -5   0  10      202.44      195.83      8.50 o
  -4   0  10     6651.48     6779.35    130.28 o
  -3   0  10        2.41        2.18      2.81 o
  -2   0  10      679.14      727.43     14.27 o
  -1   0  10     1225.61     1266.32     22.26 o
   0   0  10       13.85       12.51      3.23 o
   1   0  10      434.59      407.61      7.77 o
   2   0  10     1546.59     1575.78     27.40 o
   3   0  10     5950.91     6149.61     82.67 o
   4   0  10       11.28        6.53      2.34 o
   5   0  10     4873.77     5129.63     70.10 o
   6   0  10     1449.90     1443.75     22.97 o
   7   0  10      638.95      654.24     15.30 o
   8   0  10     1398.12     1350.66     26.66 o
   9   0  10      938.71      909.78     20.46 o
  10   0  10        8.69       14.28      4.28 o
  11   0  10      672.56      687.44     18.29 o
  12   0  10      423.82      429.43     14.51 o
  13   0  10       24.75       16.58     10.36 o
  14   0  10        1.36       -7.91      9.08 o
 -14   1  10       62.03       65.70      6.46 o
 -13   1  10        0.26       -3.15      3.15 o
 -12   1  10        3.88        1.81      3.78 o
 -11   1  10       79.40       77.46      5.12 o
 -10   1  10       64.12       63.49      5.23 o
  -9   1  10     1588.99     1531.63     21.01 o
  -8   1  10       20.33       22.64      2.97 o
  -7   1  10       35.06       30.88      2.97 o
  -6   1  10       73.57       61.49      3.42 o
  -5   1  10       80.93       58.97      3.38 o
  -4   1  10      204.63      183.97      5.41 o
  -3   1  10       18.82        7.21      2.85 o
  -2   1  10      292.33      313.60      6.75 o
  -1   1  10      883.52      992.89     13.30 o
   0   1  10      361.42      445.44      5.98 o
   1   1  10        0.86       -0.93      1.10 o
   2   1  10     2270.84     2453.83     22.23 o
   3   1  10        0.33       -1.11      1.11 o
   4   1  10      391.08      324.20      5.20 o
   5   1  10      168.39      143.31      4.42 o
   6   1  10        5.14       -1.24      1.77 o
   7   1  10        8.01        6.83      2.10 o
   8   1  10       61.32       65.39      3.67 o
   9   1  10       16.96       24.77      3.05 o
  10   1  10       70.64       75.17      4.51 o
  11   1  10       47.36       49.10      5.32 o
  12   1  10       25.22       34.64      6.11 o
  13   1  10       46.72       57.02      7.41 o
  14   1  10       15.36        7.45      7.39 o
 -14   2  10       48.68       57.26      5.74 o
 -13   2  10       35.38       36.19      5.00 o
 -12   2  10        5.18        0.48      3.11 o
 -11   2  10       40.61       52.11      4.62 o
 -10   2  10      217.96      200.28      7.24 o
  -9   2  10        9.37        4.16      2.76 o
  -8   2  10       65.31       47.08      5.06 o
  -7   2  10       33.32       44.40      3.12 o
  -6   2  10        0.01        1.86      2.02 o
  -5   2  10       41.19       40.99      2.55 o
  -4   2  10      298.40      299.96      6.20 o
  -3   2  10       16.05       20.10      2.31 o
  -2   2  10       81.26       84.90      3.44 o
  -1   2  10        3.82        2.25      1.36 o
   0   2  10       49.62       44.98      2.03 o
   1   2  10     1253.01     1326.70     15.87 o
   2   2  10     1511.36     1586.25     16.70 o
   3   2  10      331.63      369.20      5.87 o
   4   2  10      291.70      330.70      5.98 o
   5   2  10      228.04      241.98      5.25 o
   6   2  10        0.49        0.55      1.92 o
   7   2  10       27.75       27.69      2.54 o
   8   2  10       52.46       49.10      4.54 o
   9   2  10       73.33       56.15      5.03 o
  10   2  10       67.39       63.76      5.60 o
  11   2  10        6.80        8.24      5.71 o
  12   2  10        0.66       -4.51      4.51 o
  13   2  10        3.23        3.03      5.60 o
 -13   3  10       17.06       27.39      5.04 o
 -12   3  10       38.54       37.50      5.36 o
 -11   3  10       69.81       75.02      5.69 o
 -10   3  10        1.89        0.83      3.04 o
  -9   3  10       18.22       21.49      3.33 o
  -8   3  10       26.05       21.09      2.84 o
  -7   3  10       49.29       50.40      4.05 o
  -6   3  10       33.56       47.78      3.08 o
  -5   3  10       82.99       77.89      3.42 o
  -4   3  10       44.51       69.10      2.54 o
  -3   3  10      426.32      438.64      6.70 o
  -2   3  10       47.55       50.54      2.26 o
  -1   3  10     1695.78     1664.42     16.21 o
   0   3  10      144.78      133.32      3.28 o
   1   3  10      192.47      205.97      6.08 o
   2   3  10      132.47      141.60      4.20 o
   3   3  10       62.19       56.75      3.06 o
   4   3  10      375.73      290.35     14.82 o
   5   3  10      355.32      313.39      7.94 o
   6   3  10       52.77       44.10      3.76 o
   7   3  10       33.94       26.08      3.42 o
   8   3  10       75.08       62.65      4.60 o
   9   3  10       25.67       21.23      5.83 o
  10   3  10      198.57      210.94     14.81 o
  11   3  10       10.83        8.51      5.85 o
  12   3  10      156.11      176.78     29.15 o
 -11   4  10       10.45       10.53      5.99 o
 -10   4  10      111.37      122.79     12.00 o
  -9   4  10       25.89       30.36      5.04 o
  -8   4  10      346.52      344.56      8.68 o
  -7   4  10      175.71      165.22      5.43 o
  -6   4  10       41.99       48.33      3.18 o
  -5   4  10      452.40      408.70      8.21 o
  -4   4  10      220.93      199.26      5.17 o
  -3   4  10      201.29      203.00      4.91 o
  -2   4  10      671.36      670.30     10.58 o
  -1   4  10       72.15       74.16      3.33 o
   0   4  10        2.61        0.59      2.16 o
   1   4  10       19.87       18.06      3.27 o
   2   4  10       54.28       45.11      4.13 o
   3   4  10      186.40      193.82      7.17 o
   4   4  10       90.04       94.59      5.34 o
   5   4  10      214.93      195.03      7.40 o
   6   4  10        1.19       -1.26      3.79 o
   7   4  10        0.00       -3.34      3.34 o
   8   4  10       50.32       59.24      6.08 o
   9   4  10      345.82      326.71     12.40 o
  10   4  10       17.99       18.19      5.05 o
  11   4  10       57.89       61.05      7.07 o
  -9   5  10      155.99      166.21      9.31 o
  -8   5  10        5.81        3.22      4.25 o
  -7   5  10       28.92       35.08      4.93 o
  -6   5  10       53.71       51.18      4.54 o
  -5   5  10      313.89      308.29     15.21 o
  -4   5  10        2.23       -3.11      3.11 o
  -3   5  10      315.25      319.07      9.38 o
  -2   5  10       17.27       14.75      3.45 o
  -1   5  10       14.56       18.26      3.40 o
   0   5  10        2.27        2.78      2.83 o
   1   5  10       31.11       27.48      3.85 o
   2   5  10       76.58       92.45      5.88 o
   3   5  10        1.85        3.31      3.34 o
   4   5  10      199.73      191.73      8.34 o
   5   5  10      172.15      189.77      8.63 o
   6   5  10        2.62        3.94      3.80 o
   7   5  10       76.40       87.59      6.71 o
   8   5  10       91.36       94.26      7.28 o
   9   5  10        0.17        2.71      4.52 o
  -6   6  10        5.69        4.49      7.24 o
  -5   6  10       11.94       18.29      6.70 o
  -4   6  10       10.78       11.93      4.58 o
  -3   6  10       12.27       14.32      3.72 o
  -2   6  10       14.79       13.22      3.56 o
  -1   6  10        3.32        3.62      3.20 o
   0   6  10        0.98        5.53      5.50 o
   1   6  10        3.72        0.88      3.64 o
   2   6  10        8.06       10.01      4.57 o
   3   6  10      160.79      184.51      8.45 o
   4   6  10        3.12        3.50      4.42 o
   5   6  10        5.43        9.85      5.67 o
   6   6  10       20.05       25.96      4.93 o
 -14   1  11       11.41       24.18      5.13 o
 -13   1  11        0.05       -3.53      3.53 o
 -12   1  11       96.13      112.34      6.29 o
 -11   1  11      229.41      232.12      8.00 o
 -10   1  11        2.63       -1.69      2.64 o
  -9   1  11      172.68      178.04      8.46 o
  -8   1  11      318.67      320.15      7.64 o
  -7   1  11      110.08      115.60      4.61 o
  -6   1  11      399.20      427.10     10.03 o
  -5   1  11      888.94      888.29     12.93 o
  -4   1  11      592.00      613.64     10.85 o
  -3   1  11       43.05       61.95      3.39 o
  -2   1  11      456.61      529.74     10.60 o
  -1   1  11      533.64      642.78     12.02 o
   0   1  11        3.33        1.51      1.54 o
   1   1  11      141.72      125.58      3.46 o
   2   1  11     1449.04     1412.66     16.27 o
   3   1  11       21.42       23.41      2.23 o
   4   1  11      459.88      465.63      7.37 o
   5   1  11      169.74      182.61      4.62 o
   6   1  11      230.43      238.54      5.45 o
   7   1  11      375.91      360.95      7.05 o
   8   1  11      154.86      146.85      4.88 o
   9   1  11       34.07       28.30      3.36 o
  10   1  11        4.14        0.65      3.54 o
  11   1  11        1.78       -0.98      3.84 o
  12   1  11        3.50        2.37      4.76 o
  13   1  11       15.18       15.65      6.04 o
  14   1  11        2.67        5.40      7.44 o
 -13   2  11       26.87       26.97      4.61 o
 -12   2  11       82.32      101.41      6.04 o
 -11   2  11      192.51      209.11      7.76 o
 -10   2  11      184.47      203.06      7.31 o
  -9   2  11      397.90      389.89      9.56 o
  -8   2  11        0.66       -2.16      2.16 o
  -7   2  11       64.83       74.48      4.64 o
  -6   2  11      360.23      355.30      7.32 o
  -5   2  11      692.76      714.43     10.95 o
  -4   2  11      505.55      521.68      8.92 o
  -3   2  11      178.33      135.37      4.22 o
  -2   2  11      394.92      378.06      8.37 o
  -1   2  11      228.90      247.63      4.47 o
   0   2  11      166.22      192.22      4.34 o
   1   2  11      360.53      344.54      6.32 o
   2   2  11      644.98      679.47      8.12 o
   3   2  11      581.96      590.80      8.56 o
   4   2  11       27.38       31.83      2.62 o
   5   2  11        6.07        5.72      1.92 o
   6   2  11      336.41      331.60      8.21 o
   7   2  11      452.96      426.28      8.05 o
   8   2  11      111.52      125.95      6.39 o
   9   2  11      226.39      223.92      8.68 o
  10   2  11       33.14       18.63      4.97 o
  11   2  11       53.41       50.52      6.56 o
  12   2  11       90.15       91.68      8.34 o
  13   2  11        8.27        8.65      7.19 o
 -12   3  11       17.71       15.48      4.40 o
 -11   3  11      328.09      361.90     11.05 o
 -10   3  11      153.33      169.38      8.14 o
  -9   3  11      108.99       99.92      6.52 o
  -8   3  11       33.11       31.78      3.98 o
  -7   3  11       29.77       28.16      4.76 o
  -6   3  11      359.30      316.98      6.58 o
  -5   3  11      217.23      204.26      5.13 o
  -4   3  11     1312.92     1210.43     16.50 o
  -3   3  11        0.87        2.04      1.52 o
  -2   3  11        5.67        3.99      1.53 o
  -1   3  11      176.52      186.86      5.00 o
   0   3  11     1496.95     1475.57     15.64 o
   1   3  11     1134.02     1116.12     19.29 o
   2   3  11     2305.91     2275.55     36.03 o
   3   3  11        7.78       -0.32      2.22 o
   4   3  11      314.77      307.62      8.93 o
   5   3  11       34.05       53.85      3.93 o
   6   3  11      335.49      297.78      8.19 o
   7   3  11        9.10        0.57      2.69 o
   8   3  11      334.49      326.37     11.60 o
   9   3  11       15.61       13.33      5.18 o
  10   3  11       63.19       81.86      8.63 o
  11   3  11       22.17       21.11      6.92 o
  12   3  11       25.25       24.39      7.66 o
 -11   4  11        0.12       -1.29      5.03 o
 -10   4  11        0.93        3.66      3.53 o
  -9   4  11       30.07       32.44      6.88 o
  -8   4  11        2.59        2.60      2.63 o
  -7   4  11       16.06       11.14      2.57 o
  -6   4  11       21.04       21.33      3.21 o
  -5   4  11       41.74       39.65      2.91 o
  -4   4  11        1.06        0.07      1.81 o
  -3   4  11        2.11       -0.93      1.95 o
  -2   4  11       77.64       89.01      3.78 o
  -1   4  11      160.39      149.87      4.65 o
   0   4  11        0.30        0.90      2.14 o
   1   4  11        3.61        2.93      2.84 o
   2   4  11      230.47      224.05      7.76 o
   3   4  11        4.06        2.72      3.00 o
   4   4  11       12.18       11.17      4.44 o
   5   4  11      110.00      102.18      8.49 o
   6   4  11      156.25      144.13      7.74 o
   7   4  11       44.51       43.04      5.28 o
   8   4  11        8.93        6.37      4.14 o
   9   4  11       40.68       34.77      5.65 o
  10   4  11        5.85        6.98      4.78 o
  11   4  11        4.91        1.81      5.73 o
  -9   5  11       61.19       74.32      7.04 o
  -8   5  11        1.13        0.00      4.03 o
  -7   5  11       81.35       84.19      6.62 o
  -6   5  11        8.20        8.30      3.87 o
  -5   5  11      208.34      212.05      9.22 o
  -4   5  11        0.05       -3.82      3.82 o
  -3   5  11        2.14        1.42      3.19 o
  -2   5  11       20.84       14.87      3.53 o
  -1   5  11      100.09      106.96      7.76 o
   0   5  11       21.14       26.39      3.79 o
   1   5  11       13.83       14.94      3.62 o
   2   5  11       74.06       72.46      5.62 o
   3   5  11       58.95       56.70      7.41 o
   4   5  11      147.36      159.41      9.30 o
   5   5  11       73.95       79.48      6.17 o
   6   5  11       82.33       97.46      8.76 o
   7   5  11       11.51       11.35      4.43 o
   8   5  11        5.56        7.49      4.70 o
   9   5  11        1.06        5.10      4.92 o
  -6   6  11        0.48       -0.57      9.37 o
  -5   6  11      138.13      134.31      7.60 o
  -4   6  11       62.13       68.65      5.66 o
  -3   6  11      130.95      139.47      7.43 o
  -2   6  11       89.77       93.88      5.99 o
  -1   6  11        1.04       -3.31      3.31 o
   0   6  11        0.22       -1.98      3.75 o
   1   6  11       83.21       82.33      6.22 o
   2   6  11       17.40       12.73      4.15 o
   3   6  11      253.99      278.30     10.55 o
   4   6  11       54.76       58.60      5.92 o
   5   6  11       56.25       74.16      7.84 o
 -14   0  12       52.06       62.26      9.15 o
 -13   0  12      237.34      262.75     14.68 o
 -12   0  12       37.67       34.89      7.27 o
 -11   0  12      246.23      255.95     11.07 o
 -10   0  12        2.49       -1.52      3.63 o
  -9   0  12      764.21      825.37     19.61 o
  -8   0  12      401.80      432.05     12.93 o
  -7   0  12     4780.06     4779.07     91.64 o
  -6   0  12      523.04      525.37     13.44 o
  -5   0  12     4300.76     4272.43    109.74 o
  -4   0  12        1.42        5.95      3.57 o
  -3   0  12        9.81       12.05      2.74 o
  -2   0  12      558.55      617.31     12.95 o
  -1   0  12     1734.72     1854.19     40.12 o
   0   0  12      146.44      212.70      7.23 o
   1   0  12      859.43      861.08     17.35 o
   2   0  12       55.81       49.96      3.04 o
   3   0  12     3669.33     3747.57     60.77 o
   4   0  12     3554.81     3588.99     50.51 o
   5   0  12       38.67       36.71      3.44 o
   6   0  12     4916.36     4944.99     68.63 o
   7   0  12      168.59      173.06      8.02 o
   8   0  12      313.97      267.73      9.74 o
   9   0  12      236.60      246.02      9.75 o
  10   0  12      531.48      566.08     15.96 o
  11   0  12      229.37      194.83     12.80 o
  12   0  12       12.77       20.54     10.24 o
  13   0  12        3.68        1.80      9.25 o
 -14   1  12       39.11       35.32      5.66 o
 -13   1  12      104.41      109.10      7.28 o
 -12   1  12       67.25       69.66      5.48 o
 -11   1  12       76.88       72.49      5.73 o
 -10   1  12      143.92      140.14      6.22 o
  -9   1  12       41.62       42.56      4.34 o
  -8   1  12      409.90      409.54      8.79 o
  -7   1  12      574.11      542.08     14.23 o
  -6   1  12     1175.31     1167.36     16.38 o
  -5   1  12      325.71      292.72      7.37 o
  -4   1  12       22.60       15.10      3.00 o
  -3   1  12       71.22       66.83      4.10 o
  -2   1  12      114.68      105.84      6.46 o
  -1   1  12      763.87      829.72     13.40 o
   0   1  12      733.66      756.10     11.14 o
   1   1  12      253.84      259.08      5.08 o
   2   1  12        5.48        5.17      1.61 o
   3   1  12        4.56        5.02      1.90 o
   4   1  12       46.88       39.95      2.43 o
   5   1  12     1432.98     1436.95     16.16 o
   6   1  12      141.76      122.46      7.04 o
   7   1  12        6.41       10.09      2.38 o
   8   1  12       79.50       78.60      4.38 o
   9   1  12       41.33       34.73      4.00 o
  10   1  12       72.10       65.84      5.61 o
  11   1  12       16.30        2.73      4.17 o
  12   1  12      127.42      124.97      9.16 o
  13   1  12       53.21       57.00      7.78 o
 -13   2  12        0.01       -3.15      3.60 o
 -12   2  12       42.98       54.05      5.21 o
 -11   2  12        1.18        1.25      3.08 o
 -10   2  12      204.35      188.77      7.23 o
  -9   2  12       13.24       15.85      3.30 o
  -8   2  12       41.35       45.81      5.02 o
  -7   2  12       98.80       76.50      4.33 o
  -6   2  12       60.46       56.58      3.84 o
  -5   2  12      265.00      259.18      5.81 o
  -4   2  12        2.15       -0.78      2.11 o
  -3   2  12      421.67      440.72      7.91 o
  -2   2  12       45.83       47.96      2.45 o
  -1   2  12      700.41      722.84      9.45 o
   0   2  12      158.93      150.34      4.44 o
   1   2  12      337.25      328.91      5.32 o
   2   2  12      287.11      294.11      5.51 o
   3   2  12       19.00       12.43      2.06 o
   4   2  12       90.57       93.88      3.76 o
   5   2  12        3.85        0.30      2.04 o
   6   2  12       42.22       49.42      3.56 o
   7   2  12       18.27       23.45      3.41 o
   8   2  12        0.57        0.96      3.26 o
   9   2  12        5.89       -0.03      3.62 o
  10   2  12        0.06       -2.70      4.01 o
  11   2  12       10.84       18.06      5.51 o
  12   2  12       30.24       31.93      6.51 o
  13   2  12       45.02       69.15     10.10 o
 -12   3  12       69.20       87.76      6.56 o
 -11   3  12       35.43       50.23      5.33 o
 -10   3  12       18.32       23.81      6.70 o
  -9   3  12       11.41       14.94      4.19 o
  -8   3  12       20.00       21.31      2.95 o
  -7   3  12      131.00      121.61      4.90 o
  -6   3  12        0.76        0.67      1.82 o
  -5   3  12       26.01       17.51      2.32 o
  -4   3  12      557.92      538.35      9.42 o
  -3   3  12      583.09      570.84      9.57 o
  -2   3  12       14.21       16.38      2.80 o
  -1   3  12     1877.55     1791.07     20.93 o
   0   3  12     1481.58     1475.45     16.62 o
   1   3  12      560.72      514.07     10.11 o
   2   3  12      905.64      917.57     14.91 o
   3   3  12       77.24       71.42      3.81 o
   4   3  12      349.95      328.17      8.35 o
   5   3  12      193.96      204.61      6.76 o
   6   3  12       55.66       50.66      5.08 o
   7   3  12        0.66       -3.11      3.11 o
   8   3  12       75.03       82.32      6.57 o
   9   3  12       23.37       27.12      5.11 o
  10   3  12       97.98      120.10      9.99 o
  11   3  12        6.84       11.07      6.51 o
  12   3  12       34.09       34.41      7.97 o
 -11   4  12      156.83      167.40      8.39 o
 -10   4  12       21.02       20.43      4.35 o
  -9   4  12        0.04        3.65      3.34 o
  -8   4  12        7.99        6.06      3.24 o
  -7   4  12      100.63       97.70      4.51 o
  -6   4  12        1.83       -2.03      2.03 o
  -5   4  12      190.45      198.24      5.63 o
  -4   4  12       16.61       11.88      2.30 o
  -3   4  12      207.88      211.45      5.78 o
  -2   4  12      110.48      106.97      4.14 o
  -1   4  12       11.76        6.12      2.32 o
   0   4  12      329.97      325.72      9.08 o
   1   4  12      321.48      283.53      9.88 o
   2   4  12        4.72        5.64      3.51 o
   3   4  12       45.37       46.14      4.44 o
   4   4  12       24.09       21.76      4.22 o
   5   4  12        0.61        1.95      3.35 o
   6   4  12      219.30      198.24      9.08 o
   7   4  12       36.63       39.92      5.25 o
   8   4  12      135.61      111.57      7.75 o
   9   4  12       63.18       70.04      6.84 o
  10   4  12        0.99        5.93      6.66 o
  -9   5  12       17.79       12.26      5.77 o
  -8   5  12       72.20       81.48      7.02 o
  -7   5  12        6.77        7.95      4.29 o
  -6   5  12       14.62       25.70      4.68 o
  -5   5  12       97.91      102.01     14.31 o
  -4   5  12       90.87       94.73      7.80 o
  -3   5  12        0.01       -0.77      3.05 o
  -2   5  12        0.02       -2.94      2.94 o
  -1   5  12      126.48      129.29      8.15 o
   0   5  12      189.13      204.07      7.81 o
   1   5  12      217.91      202.56     11.32 o
   2   5  12      201.08      207.35      9.08 o
   3   5  12        4.86        9.55      3.86 o
   4   5  12       12.91        9.03      3.94 o
   5   5  12       41.41       56.76      5.74 o
   6   5  12        4.90        1.01      4.09 o
   7   5  12      175.32      206.86     10.13 o
   8   5  12        4.73       11.09      4.80 o
  -5   6  12        8.25       -1.72      5.38 o
  -4   6  12       12.37       10.21      5.14 o
  -3   6  12        1.97       -2.37      4.17 o
  -2   6  12        2.58       -4.61      9.37 o
  -1   6  12       59.19       67.19      6.10 o
   0   6  12        3.45       12.90      5.59 o
   1   6  12       64.54       70.02      6.06 o
   2   6  12       34.42       41.40      6.08 o
   3   6  12       20.50       34.26      6.58 o
   4   6  12        4.09       14.01      9.11 o
   5   6  12       26.33       41.83      6.32 o
 -13   1  13        0.02       -3.82      3.82 o
 -12   1  13       36.65       42.82      5.81 o
 -11   1  13        2.25       -2.96      2.96 o
 -10   1  13       26.48       28.90      3.95 o
  -9   1  13      125.12      129.19      5.86 o
  -8   1  13       27.88       30.39      4.09 o
  -7   1  13      516.99      518.99      9.93 o
  -6   1  13       30.28       31.11      3.10 o
  -5   1  13       21.28       14.31      3.26 o
  -4   1  13       20.45       17.87      3.34 o
  -3   1  13      439.55      436.10     10.27 o
  -2   1  13       59.54       48.68      4.62 o
  -1   1  13     1097.75     1106.51     19.06 o
   0   1  13       74.30       71.27      3.22 o
   1   1  13      104.70      113.37      3.65 o
   2   1  13      175.41      157.95      4.09 o
   3   1  13       32.11       24.51      2.10 o
   4   1  13      209.49      226.20      4.83 o
   5   1  13      373.32      364.62      6.91 o
   6   1  13        5.17        0.13      2.69 o
   7   1  13      253.17      226.56      5.75 o
   8   1  13       18.72       17.70      3.06 o
   9   1  13       16.22       17.51      3.67 o
  10   1  13      118.35      126.41      9.57 o
  11   1  13      161.52      149.70      8.23 o
  12   1  13        8.03       11.88      6.31 o
  13   1  13       53.09       60.22     10.06 o
 -13   2  13      133.79      156.92      8.01 o
 -12   2  13       48.00       52.20      5.29 o
 -11   2  13       37.93       29.46      4.28 o
 -10   2  13        0.02       -0.96      3.70 o
  -9   2  13       29.98       33.86      5.04 o
  -8   2  13      339.39      369.89      9.39 o
  -7   2  13      399.42      414.97      9.57 o
  -6   2  13      732.02      717.83     12.69 o
  -5   2  13      202.81      205.35      6.37 o
  -4   2  13      180.58      174.29      6.01 o
  -3   2  13       12.03        5.82      1.98 o
  -2   2  13     1899.41     1911.60     22.25 o
  -1   2  13      282.41      253.06      5.81 o
   0   2  13      859.29      884.97     13.92 o
   1   2  13      368.47      366.27      6.54 o
   2   2  13      194.29      197.64      4.71 o
   3   2  13      113.79      109.12      4.09 o
   4   2  13      304.37      274.24      6.20 o
   5   2  13      122.32      111.06      4.59 o
   6   2  13      361.13      331.67      7.78 o
   7   2  13       13.47       13.88      4.41 o
   8   2  13       13.17        8.16      5.32 o
   9   2  13      304.13      301.71     10.37 o
  10   2  13       56.21       53.69      6.44 o
  11   2  13      212.31      233.36     13.74 o
  12   2  13      107.56       93.39     10.18 o
 -12   3  13       33.15       35.08      6.21 o
 -11   3  13       26.77       24.81      5.60 o
 -10   3  13       25.84       26.01      4.44 o
  -9   3  13        0.23       -1.07      3.02 o
  -8   3  13      109.12      100.94      4.80 o
  -7   3  13      103.93      106.50      5.14 o
  -6   3  13      353.69      339.25      7.56 o
  -5   3  13       68.00       49.24      3.21 o
  -4   3  13       34.60       30.54      3.19 o
  -3   3  13     1551.96     1514.04     21.98 o
  -2   3  13      445.74      440.22      8.36 o
  -1   3  13     1639.31     1556.77     20.22 o
   0   3  13       16.35        8.78      2.84 o
   1   3  13      147.80      143.24      5.52 o
   2   3  13      585.29      531.27     10.47 o
   3   3  13      490.28      472.13     10.18 o
   4   3  13       10.59       15.09      3.05 o
   5   3  13       59.39       75.16      4.62 o
   6   3  13       42.65       41.02      4.56 o
   7   3  13        0.17        0.22      3.44 o
   8   3  13        0.06       -1.21      3.67 o
   9   3  13        0.42        2.94      4.72 o
  10   3  13      116.58      140.24      9.14 o
  11   3  13       19.43        8.92      6.53 o
 -10   4  13        0.27        5.36      3.64 o
  -9   4  13       21.80       18.45      4.11 o
  -8   4  13       32.17       23.15      4.02 o
  -7   4  13        4.88        3.17      2.49 o
  -6   4  13       78.56       66.55      4.86 o
  -5   4  13       58.14       59.18      3.68 o
  -4   4  13       33.16       28.06      2.80 o
  -3   4  13       92.23       84.84      4.17 o
  -2   4  13       21.37       26.90      2.68 o
  -1   4  13        3.88        7.22      2.99 o
   0   4  13        0.07        1.03      2.89 o
   1   4  13        0.87        4.43      3.40 o
   2   4  13       88.42       86.77      6.10 o
   3   4  13       18.79       17.57      4.09 o
   4   4  13        0.09        3.77      3.65 o
   5   4  13       98.10       99.52      6.75 o
   6   4  13        6.94       15.92      4.47 o
   7   4  13        2.74        0.55      3.91 o
   8   4  13       15.16       18.76      4.91 o
   9   4  13       30.77       31.92      5.71 o
  10   4  13       20.22       15.17      5.45 o
  -8   5  13        8.49        1.93      5.54 o
  -7   5  13       10.35        7.45      4.35 o
  -6   5  13      179.68      184.67      9.25 o
  -5   5  13       20.14       22.18      5.78 o
  -4   5  13      150.50      177.64      9.78 o
  -3   5  13        0.03        0.09      3.37 o
  -2   5  13        0.33       -1.94      3.16 o
  -1   5  13       14.49       25.41      4.01 o
   0   5  13      133.95      134.36      6.63 o
   1   5  13       13.40       23.26      4.68 o
   2   5  13       42.57       50.36      5.34 o
   3   5  13       42.13       44.74      5.28 o
   4   5  13       44.98       61.06      5.86 o
   5   5  13       53.03       43.14      5.64 o
   6   5  13        0.22       -2.89      3.80 o
   7   5  13      142.33      145.14     11.23 o
   8   5  13        5.00        6.34      4.83 o
  -4   6  13        0.83        0.33      4.85 o
  -3   6  13        1.08        2.74      4.52 o
  -2   6  13        1.44       -3.00      6.17 o
  -1   6  13       22.55       19.48      4.83 o
   0   6  13        8.93       16.07      4.64 o
   1   6  13      106.11      123.70      7.80 o
   2   6  13        6.35       11.67      4.51 o
   3   6  13       46.05       58.12      5.93 o
   4   6  13       93.61      107.50      7.47 o
 -13   0  14       99.28      136.74     11.83 o
 -12   0  14      107.22      130.18     10.82 o
 -11   0  14      120.96      110.27     20.07 o
 -10   0  14      907.07      972.41     35.43 o
  -9   0  14      222.36      220.79     18.79 o
  -8   0  14     1087.70     1074.60     23.39 o
  -7   0  14       20.15        9.68      4.22 o
  -6   0  14      925.68      869.56     19.56 o
  -5   0  14       18.83       36.87      5.90 o
  -4   0  14      819.80      784.88     22.43 o
  -3   0  14      602.56      633.25     15.74 o
  -2   0  14       36.86       57.96      8.46 o
  -1   0  14     1370.67     1397.51     32.71 o
   0   0  14      241.38      270.85     10.24 o
   1   0  14        6.07        1.27      2.88 o
   2   0  14       18.81       12.33      1.99 o
   3   0  14     1704.89     1760.35     27.06 o
   4   0  14      410.12      386.67     10.80 o
   5   0  14        0.10        6.35      2.96 o
   6   0  14      466.04      430.04     10.44 o
   7   0  14       68.29       72.94      5.30 o
   8   0  14        0.24       -1.16      3.79 o
   9   0  14       23.11       26.38      4.99 o
  10   0  14       19.52       29.37      6.72 o
  11   0  14       28.09       27.04      7.28 o
  12   0  14       53.69       45.04     12.45 o
  13   0  14        8.60       31.30     12.57 o
 -13   1  14      109.16      114.11      7.79 o
 -12   1  14       42.77       52.92      5.23 o
 -11   1  14        2.69        7.83      3.49 o
 -10   1  14        5.22       -3.83      6.88 o
  -9   1  14      724.29      709.69     20.49 o
  -8   1  14       84.30       83.61      4.52 o
  -7   1  14      465.42      430.22      9.11 o
  -6   1  14       95.16       84.08      4.24 o
  -5   1  14       51.41       42.94      4.39 o
  -4   1  14       46.14       32.81      3.76 o
  -3   1  14     1626.13     1611.86     26.25 o
  -2   1  14       13.00       14.00      3.26 o
  -1   1  14       37.01       34.32      3.42 o
   0   1  14      133.62      138.25      4.51 o
   1   1  14       23.02       19.59      2.12 o
   2   1  14      300.30      328.83      6.21 o
   3   1  14      776.43      781.11      9.93 o
   4   1  14      351.77      354.81      6.31 o
   5   1  14      232.83      217.76      5.41 o
   6   1  14       14.37       11.34      2.80 o
   7   1  14      325.42      336.74      7.20 o
   8   1  14      616.92      651.12     13.47 o
   9   1  14       69.87       72.74      5.13 o
  10   1  14      189.45      187.39      8.98 o
  11   1  14       32.49       49.05      7.26 o
  12   1  14       88.67       80.31      8.21 o
  13   1  14      102.64      116.37     20.22 o
 -12   2  14       10.31       10.17      4.98 o
 -11   2  14       15.69       14.02      5.65 o
 -10   2  14        9.38        9.33      4.31 o
  -9   2  14       64.84       66.54      4.82 o
  -8   2  14      165.87      149.92      6.18 o
  -7   2  14       21.99       18.01      3.33 o
  -6   2  14       32.39       29.47      3.44 o
  -5   2  14       68.71       56.66      4.06 o
  -4   2  14       17.19       14.83      2.63 o
  -3   2  14      125.99       99.59      3.90 o
  -2   2  14        4.15        7.24      2.39 o
  -1   2  14       37.32       35.12      3.05 o
   0   2  14      164.16      167.52      5.28 o
   1   2  14       25.84       26.24      2.40 o
   2   2  14       68.95       71.58      3.78 o
   3   2  14      127.69      142.72      5.11 o
   4   2  14        0.12       -2.08      2.08 o
   5   2  14        0.06       -2.27      2.27 o
   6   2  14       71.27       67.98      5.86 o
   7   2  14       30.27       35.18      3.95 o
   8   2  14       15.98        4.42      4.65 o
   9   2  14        8.74       14.31      5.04 o
  10   2  14       38.16       40.26      6.13 o
  11   2  14        1.61       -3.21      4.82 o
  12   2  14        2.79        2.85      6.46 o
 -12   3  14       15.33       12.15      4.70 o
 -11   3  14       15.19       17.32      4.65 o
 -10   3  14       11.40        7.29      4.08 o
  -9   3  14        8.61       13.43      3.75 o
  -8   3  14        0.05        1.68      3.02 o
  -7   3  14       45.51       50.64      3.64 o
  -6   3  14      208.20      203.96      7.92 o
  -5   3  14       84.48       84.27      4.01 o
  -4   3  14        7.94        3.48      2.31 o
  -3   3  14      533.11      495.97     14.61 o
  -2   3  14       35.21       39.78      3.06 o
  -1   3  14      581.47      589.43      9.85 o
   0   3  14       49.56       46.76      3.18 o
   1   3  14       36.41       24.65      4.65 o
   2   3  14      224.92      241.73     12.02 o
   3   3  14       50.92       47.07      4.94 o
   4   3  14      120.98      117.87      6.20 o
   5   3  14        5.89       -1.62      3.11 o
   6   3  14       87.44       91.43      5.94 o
   7   3  14        0.09        2.97      3.98 o
   8   3  14       16.06       10.89      4.51 o
   9   3  14        5.97        5.83      6.59 o
  10   3  14      205.24      201.63     10.71 o
  11   3  14       56.06       52.18      7.14 o
 -10   4  14      158.55      185.80     10.11 o
  -9   4  14       22.12       24.13      5.21 o
  -8   4  14      153.14      163.61     10.86 o
  -7   4  14        9.71       10.10      2.74 o
  -6   4  14       48.76       49.53      3.55 o
  -5   4  14       34.32       36.29      3.12 o
  -4   4  14      158.70      158.58      5.15 o
  -3   4  14        8.46        5.32      3.36 o
  -2   4  14      402.38      385.50     10.85 o
  -1   4  14       37.51       35.45      5.63 o
   0   4  14      135.32      119.98      7.15 o
   1   4  14      167.38      173.87     13.40 o
   2   4  14       89.25       92.73      6.54 o
   3   4  14      233.98      200.10      9.02 o
   4   4  14      271.89      253.25     14.78 o
   5   4  14       99.28       79.08      6.44 o
   6   4  14      218.49      219.33     15.41 o
   7   4  14       34.40       26.87      5.20 o
   8   4  14        0.08       -0.61      4.12 o
   9   4  14      190.06      201.12     10.68 o
  10   4  14       54.25       50.83      6.93 o
  -8   5  14       11.86        9.95      6.38 o
  -7   5  14      117.97      127.49     10.24 o
  -6   5  14       47.26       45.13      8.32 o
  -5   5  14       13.11        5.21      5.51 o
  -4   5  14       29.04       23.77      6.84 o
  -3   5  14      163.05      167.47     10.39 o
  -2   5  14       43.38       48.02      5.81 o
  -1   5  14       72.31       71.46      6.37 o
   0   5  14       21.92       25.50      4.83 o
   1   5  14       16.47       19.25      4.65 o
   2   5  14      110.72      130.67      7.78 o
   3   5  14       23.88       27.43      4.89 o
   4   5  14      363.71      408.62     14.89 o
   5   5  14      104.74      108.53      7.65 o
   6   5  14        0.64        1.22      4.09 o
   7   5  14        7.69       18.93      5.08 o
  -3   6  14        0.06       -2.81      4.57 o
  -2   6  14        3.50       -4.29      4.29 o
  -1   6  14        5.64        2.14      4.31 o
   0   6  14       16.33       16.38      4.87 o
   1   6  14        9.09       13.67      7.68 o
   2   6  14        6.18        7.08      4.41 o
   3   6  14        4.96       11.58      4.60 o
 -13   1  15        2.59        9.80     12.04 o
 -12   1  15       30.18       34.65      6.81 o
 -11   1  15      194.29      230.38     10.87 o
 -10   1  15        0.04       -3.71      3.98 o
  -9   1  15      269.85      291.77     10.87 o
  -8   1  15       21.62       28.05      3.48 o
  -7   1  15       18.80       14.99      3.18 o
  -6   1  15      134.93      138.96      5.46 o
  -5   1  15      311.63      283.96      9.10 o
  -4   1  15      219.21      237.10      8.16 o
  -3   1  15       37.51       45.21      4.25 o
  -2   1  15       74.48       68.77      4.76 o
  -1   1  15       31.14       36.42      3.50 o
   0   1  15       58.25       58.03      3.27 o
   1   1  15       11.34       12.62      2.09 o
   2   1  15      960.57      928.28     12.56 o
   3   1  15       35.88       31.78      2.52 o
   4   1  15      100.20       90.86      3.66 o
   5   1  15      419.99      416.16      7.22 o
   6   1  15      142.40      147.05      6.99 o
   7   1  15      136.29      143.20      6.38 o
   8   1  15       51.87       49.65      4.66 o
   9   1  15       44.70       42.58      5.28 o
  10   1  15       21.96       24.05      5.00 o
  11   1  15        7.29       14.28      5.59 o
  12   1  15       28.04       13.17      6.13 o
 -12   2  15      164.74      166.77      9.98 o
 -11   2  15       21.38       28.11      4.54 o
 -10   2  15      354.38      397.62     11.63 o
  -9   2  15       24.84       27.54      4.03 o
  -8   2  15       20.73       15.69      3.48 o
  -7   2  15       32.93       32.12      3.75 o
  -6   2  15      187.10      186.06      6.67 o
  -5   2  15      486.98      459.01     10.20 o
  -4   2  15      588.05      605.52     11.36 o
  -3   2  15      482.23      464.35      9.68 o
  -2   2  15      190.74      190.87      7.13 o
  -1   2  15      291.98      273.11      7.44 o
   0   2  15       85.86       85.28      4.36 o
   1   2  15     1559.15     1529.46     20.09 o
   2   2  15        0.08       -1.81      1.81 o
   3   2  15      990.51      931.32     19.29 o
   4   2  15      217.04      216.66      6.35 o
   5   2  15        6.37        5.63      3.21 o
   6   2  15        3.39        4.47      3.00 o
   7   2  15      347.93      337.06      9.41 o
   8   2  15        1.82       -2.56      3.12 o
   9   2  15      207.36      214.83     10.68 o
  10   2  15       11.40       11.44      5.27 o
  11   2  15       62.27       66.27     17.78 o
  12   2  15       73.71       86.76     10.44 o
 -11   3  15       60.63       66.56      6.16 o
 -10   3  15      151.39      144.52      7.58 o
  -9   3  15        1.79        4.76      3.47 o
  -8   3  15       96.22       99.52      6.03 o
  -7   3  15       79.46       69.55      4.47 o
  -6   3  15       68.22       62.26      3.88 o
  -5   3  15      160.75      163.42      5.45 o
  -4   3  15       37.43       45.95      4.97 o
  -3   3  15      132.04      140.13      5.86 o
  -2   3  15       19.59       24.96      2.99 o
  -1   3  15       33.35       28.32      3.84 o
   0   3  15        4.74        2.57      2.14 o
   1   3  15      104.60      105.02      6.50 o
   2   3  15      251.05      254.81     11.67 o
   3   3  15      318.29      298.07     10.54 o
   4   3  15       58.71       66.62      6.81 o
   5   3  15        2.35        3.59      3.34 o
   6   3  15      100.37       92.19      6.78 o
   7   3  15      152.84      156.30     11.55 o
   8   3  15      200.24      204.72     10.08 o
   9   3  15        6.94        2.90      4.44 o
  10   3  15       18.40       23.11      5.72 o
  11   3  15        1.00        2.07      6.97 o
 -10   4  15       20.72       16.85      5.73 o
  -9   4  15       11.45        8.94      4.78 o
  -8   4  15        0.81        1.21      4.17 o
  -7   4  15       12.87       10.92      3.27 o
  -6   4  15       37.04       29.46      3.59 o
  -5   4  15       14.46       19.67      4.47 o
  -4   4  15        7.98        1.57      3.45 o
  -3   4  15       71.07       71.81      5.64 o
  -2   4  15       69.82       52.76      5.72 o
  -1   4  15       46.91       38.39      5.21 o
   0   4  15        0.07        4.31      3.90 o
   1   4  15      226.43      242.84     10.13 o
   2   4  15       94.10       85.33      9.39 o
   3   4  15      244.41      218.12      9.62 o
   4   4  15       25.18       14.51      4.48 o
   5   4  15        4.39       -0.99      3.72 o
   6   4  15        5.17        6.60      4.25 o
   7   4  15       34.10       28.70      5.33 o
   8   4  15        2.04       -0.08      4.16 o
   9   4  15        2.16        3.08      6.22 o
  -7   5  15        9.08       12.48     10.12 o
  -6   5  15        5.42       -1.74      5.53 o
  -5   5  15       19.80       21.02      6.26 o
  -4   5  15        0.10        1.68      6.37 o
  -3   5  15       84.34       98.30      8.59 o
  -2   5  15       24.46       25.31      5.37 o
  -1   5  15      100.96      111.97      7.67 o
   0   5  15        1.82        2.06      4.20 o
   1   5  15        3.25        0.65      4.00 o
   2   5  15       17.04       22.09      4.77 o
   3   5  15       68.55       68.96      6.47 o
   4   5  15      167.87      183.15      9.57 o
   5   5  15       62.81       59.80      9.23 o
   6   5  15        2.27        9.54      4.64 o
   7   5  15       17.20       21.38      5.38 o
  -2   6  15        0.43       -4.89      4.89 o
  -1   6  15       20.33       12.44      6.41 o
   0   6  15       16.64       19.49      5.25 o
   1   6  15      114.26      121.90      8.06 o
 -13   0  16       39.26       71.05     13.21 o
 -12   0  16      252.28      266.96     20.54 o
 -11   0  16        4.01       10.45      5.92 o
 -10   0  16      111.35      108.41      9.90 o
  -9   0  16       11.62        6.59      4.51 o
  -8   0  16       18.38        6.46      4.42 o
  -7   0  16       64.03       63.43      6.04 o
  -6   0  16     1222.99     1172.26     24.69 o
  -5   0  16     1538.83     1513.39     37.00 o
  -4   0  16      301.31      270.22     12.65 o
  -3   0  16       23.42       18.13      7.16 o
  -2   0  16      147.72      148.66      9.17 o
  -1   0  16      518.66      498.25     16.64 o
   0   0  16      999.05      968.77     27.71 o
   1   0  16     1241.41     1253.94     33.41 o
   2   0  16       98.47      111.17      8.54 o
   3   0  16        4.20        3.13      2.17 o
   4   0  16      121.72      109.29      5.03 o
   5   0  16        0.02       -2.27      3.13 o
   6   0  16      713.07      710.80     19.72 o
   7   0  16       62.45       48.59      4.68 o
   8   0  16       17.93       11.28      5.00 o
   9   0  16       90.04       91.97      9.24 o
  10   0  16       34.33       30.52      7.40 o
  11   0  16       48.96       40.85     11.99 o
  12   0  16       48.79       43.70     12.45 o
 -12   1  16       85.62      110.30     10.31 o
 -11   1  16        1.89        6.48      3.69 o
 -10   1  16       27.26       28.52      4.33 o
  -9   1  16      194.66      190.71      7.58 o
  -8   1  16      326.75      332.48      9.33 o
  -7   1  16        0.07       -2.09      2.60 o
  -6   1  16     1678.77     1638.33     22.42 o
  -5   1  16       13.98       11.07      3.71 o
  -4   1  16      865.55      855.02     17.07 o
  -3   1  16      168.66      154.48      7.16 o
  -2   1  16      168.10      159.14      7.33 o
  -1   1  16        0.52       -2.66      2.66 o
   0   1  16      723.87      742.21     12.06 o
   1   1  16       28.69       29.35      2.58 o
   2   1  16        7.82        5.47      2.03 o
   3   1  16       21.72       20.48      2.28 o
   4   1  16       72.59       68.01      3.32 o
   5   1  16      986.23     1003.93     13.07 o
   6   1  16      301.89      293.23      8.63 o
   7   1  16      543.55      549.56     12.26 o
   8   1  16      225.37      223.67      8.00 o
   9   1  16        0.04       -1.74      3.94 o
  10   1  16        8.48       11.74      9.08 o
  11   1  16       90.15       97.10      8.81 o
  12   1  16        0.72       12.05      6.09 o
 -12   2  16        2.19       -2.11      4.68 o
 -11   2  16        5.39       -0.21      3.68 o
 -10   2  16       42.46       56.06      5.12 o
  -9   2  16        2.07        0.82      3.41 o
  -8   2  16       60.76       62.31      5.39 o
  -7   2  16       32.46       24.57      3.71 o
  -6   2  16      109.93      115.23      5.53 o
  -5   2  16      384.78      375.15     10.51 o
  -4   2  16       70.83       54.83      4.72 o
  -3   2  16      169.79      147.19      6.77 o
  -2   2  16       14.00        9.78      3.34 o
  -1   2  16       60.66       68.25      4.40 o
   0   2  16        6.75        8.35      3.21 o
   1   2  16     1263.42     1228.54     17.07 o
   2   2  16        0.18        0.75      2.07 o
   3   2  16      785.16      786.86     14.25 o
   4   2  16       76.52       62.88      4.47 o
   5   2  16       12.02       13.65      2.93 o
   6   2  16       98.55      104.85      5.57 o
   7   2  16       13.78       10.98      3.53 o
   8   2  16       15.56        8.80      4.08 o
   9   2  16        5.81        8.17      4.91 o
  10   2  16       24.72       18.15      7.02 o
  11   2  16        1.35        4.69      6.56 o
 -11   3  16        4.45       -1.65      4.01 o
 -10   3  16       51.89       58.20      5.80 o
  -9   3  16       56.63       59.73      6.12 o
  -8   3  16       40.78       41.15      4.81 o
  -7   3  16       12.32        5.14      3.97 o
  -6   3  16       77.10       84.39      5.48 o
  -5   3  16       35.31       24.94      6.30 o
  -4   3  16       97.75       95.10      6.43 o
  -3   3  16       27.70       22.37      7.56 o
  -2   3  16      195.78      192.72     10.79 o
  -1   3  16      123.49      123.70      7.28 o
   0   3  16        6.06        0.56      3.59 o
   1   3  16       68.98       72.06      5.74 o
   2   3  16      238.95      228.12      9.38 o
   3   3  16       52.55       50.77      5.97 o
   4   3  16        0.12        1.53      3.49 o
   5   3  16        6.05       -0.88      3.61 o
   6   3  16       40.96       44.78      5.51 o
   7   3  16       64.18       66.19      6.49 o
   8   3  16       64.58       73.43      8.75 o
   9   3  16       14.72        6.53      4.99 o
  10   3  16       17.46        4.44      5.06 o
  -9   4  16        0.53       -4.20      4.20 o
  -8   4  16        3.49        0.56      4.24 o
  -7   4  16      108.49      116.11      7.60 o
  -6   4  16       87.65       91.22      5.76 o
  -5   4  16       63.27       66.93      5.07 o
  -4   4  16        4.88       -1.64      3.70 o
  -3   4  16       25.40       24.69      4.49 o
  -2   4  16      283.42      248.69     10.57 o
  -1   4  16      320.88      269.87     10.84 o
   0   4  16      119.27       95.24      8.08 o
   1   4  16      561.82      549.77     15.64 o
   2   4  16        3.60       -0.06      4.01 o
   3   4  16       48.57       59.54      8.02 o
   4   4  16       65.60       75.85      6.53 o
   5   4  16      142.50      128.49      8.15 o
   6   4  16        0.91        0.56      3.97 o
   7   4  16       30.72       39.63      5.97 o
   8   4  16       62.58       83.94      9.25 o
   9   4  16       80.02       86.63      8.12 o
  -6   5  16       59.79       50.48      7.97 o
  -5   5  16        2.56       -5.26      5.26 o
  -4   5  16       35.80       46.75     11.40 o
  -3   5  16       22.60       26.31      6.16 o
  -2   5  16        0.63       -2.54      6.07 o
  -1   5  16        0.48        0.44      4.37 o
   0   5  16      225.07      226.09     10.45 o
   1   5  16        9.66       17.50      4.86 o
   2   5  16      222.15      237.57     10.58 o
   3   5  16       62.46       65.55      6.64 o
   4   5  16        7.04       13.40      4.77 o
   5   5  16       34.68       47.01      6.08 o
   6   5  16       10.51       21.56      5.36 o
 -12   1  17       28.81       42.30      5.87 o
 -11   1  17       27.72       34.94      4.97 o
 -10   1  17       27.67       32.40      4.77 o
  -9   1  17       34.79       41.84      4.59 o
  -8   1  17       13.64       17.25      3.71 o
  -7   1  17       28.84       33.59      3.76 o
  -6   1  17        1.25        3.82      2.90 o
  -5   1  17       40.17       25.75      4.53 o
  -4   1  17        7.56        9.81      3.89 o
  -3   1  17       16.89       14.63      3.84 o
  -2   1  17       56.28       54.19      6.78 o
  -1   1  17      207.90      189.77      6.91 o
   0   1  17      381.17      373.79      8.29 o
   1   1  17      193.45      191.72      5.62 o
   2   1  17      296.79      299.30      6.40 o
   3   1  17        0.48        0.08      1.96 o
   4   1  17        2.11       -1.73      2.02 o
   5   1  17      149.55      140.02      6.00 o
   6   1  17        3.72        3.76      2.93 o
   7   1  17        4.22        1.74      3.52 o
   8   1  17        1.08       -1.61      3.79 o
   9   1  17       20.96       19.19      4.86 o
  10   1  17       35.53       43.05      6.76 o
  11   1  17        9.73       15.23      5.95 o
 -11   2  17       25.56       24.34      4.70 o
 -10   2  17       21.03       15.88      4.74 o
  -9   2  17       76.46       87.99      5.78 o
  -8   2  17       51.19       38.23      4.33 o
  -7   2  17      429.30      439.10     10.89 o
  -6   2  17       65.34       72.85      4.80 o
  -5   2  17      290.57      260.83      9.05 o
  -4   2  17      437.84      370.89     14.81 o
  -3   2  17      163.39      152.04      6.95 o
  -2   2  17     1129.43     1050.19     19.82 o
  -1   2  17      626.13      619.37     13.93 o
   0   2  17      244.43      242.07      7.28 o
   1   2  17       16.92       17.72      2.61 o
   2   2  17      199.50      202.89      9.64 o
   3   2  17       78.30       80.21      6.96 o
   4   2  17      137.56      136.56      5.98 o
   5   2  17       46.41       48.97      4.81 o
   6   2  17      218.53      229.77      7.98 o
   7   2  17       11.39       19.90      3.99 o
   8   2  17      117.33      101.17      6.83 o
   9   2  17       94.47      115.10      8.49 o
  10   2  17       30.38       25.53      5.96 o
  11   2  17       53.49       46.35      9.05 o
 -10   3  17        0.23        3.31      4.01 o
  -9   3  17       52.35       56.37      5.92 o
  -8   3  17      150.06      133.02      7.06 o
  -7   3  17      239.99      242.89      9.37 o
  -6   3  17      153.36      160.69      7.26 o
  -5   3  17       76.78       52.52      5.62 o
  -4   3  17       10.30        9.22      4.02 o
  -3   3  17      235.53      220.37     11.74 o
  -2   3  17       89.08      102.47      8.75 o
  -1   3  17      164.90      160.27      8.81 o
   0   3  17       80.30       85.72      6.41 o
   1   3  17        0.09       -3.09      3.59 o
   2   3  17      147.02      161.20      8.35 o
   3   3  17       17.80       22.11      4.57 o
   4   3  17      118.43      119.95     10.76 o
   5   3  17      196.80      186.68      9.25 o
   6   3  17       15.13       18.36      4.88 o
   7   3  17       23.65       34.03      5.61 o
   8   3  17       62.87       74.09      7.36 o
   9   3  17       21.01       23.90      5.89 o
  10   3  17       55.25       52.77      7.38 o
  -9   4  17       44.26       49.87      6.91 o
  -8   4  17        4.63        1.10      4.62 o
  -7   4  17        1.10        5.22      4.36 o
  -6   4  17       19.06       24.75      4.25 o
  -5   4  17       27.34       14.41      3.92 o
  -4   4  17       18.54       11.38      4.40 o
  -3   4  17       83.06       83.73      6.46 o
  -2   4  17       98.93       94.25      8.78 o
  -1   4  17       79.70       70.51      6.63 o
   0   4  17       60.32       46.68      5.85 o
   1   4  17        5.66        7.12      4.38 o
   2   4  17      100.85      119.48      9.30 o
   3   4  17        0.44        3.35      4.03 o
   4   4  17       62.03       62.30      6.31 o
   5   4  17       34.68       57.64      9.62 o
   6   4  17        1.08        2.50      4.49 o
   7   4  17        1.55        0.75      4.35 o
   8   4  17       58.72       68.30      7.35 o
  -6   5  17      132.29      159.05     12.03 o
  -5   5  17        1.85       -0.77      8.79 o
  -4   5  17       31.40       35.85      7.00 o
  -3   5  17        0.09       -5.06      5.06 o
  -2   5  17        1.78       -5.93      8.15 o
  -1   5  17        7.66        2.78      4.74 o
   0   5  17       62.60       67.92      6.72 o
   1   5  17        0.10       11.38      5.30 o
   2   5  17       93.14      117.20     10.32 o
   3   5  17       86.01       92.23      7.43 o
   4   5  17        0.43        0.30      6.68 o
   5   5  17       68.43       74.07      7.16 o
 -12   0  18       12.31       18.76      7.27 o
 -11   0  18       27.92       26.28      7.46 o
 -10   0  18      201.31      212.60     13.46 o
  -9   0  18        1.63       13.78      5.92 o
  -8   0  18      668.10      664.56     19.52 o
  -7   0  18      363.81      362.46     12.80 o
  -6   0  18        0.46        0.81      5.11 o
  -5   0  18      171.11      147.93     10.38 o
  -4   0  18      407.48      411.40     16.52 o
  -3   0  18       20.04        5.82      5.27 o
  -2   0  18      628.39      592.32     19.58 o
  -1   0  18       43.29       38.80      5.15 o
   0   0  18       72.82       70.70      5.95 o
   1   0  18       16.06       11.81      3.91 o
   2   0  18       22.89       11.79      4.01 o
   3   0  18      147.46      158.41      7.88 o
   4   0  18      593.05      583.16     15.32 o
   5   0  18        6.07        8.13      3.98 o
   6   0  18      131.00      110.13      9.46 o
   7   0  18      140.98      148.66     20.22 o
   8   0  18        0.43        0.44      5.51 o
   9   0  18      255.89      280.49     15.24 o
  10   0  18       25.20       11.81      9.89 o
  11   0  18       19.19       29.27     11.81 o
 -11   1  18       76.57       90.66      7.15 o
 -10   1  18      195.65      199.54     10.82 o
  -9   1  18      216.28      224.32      8.44 o
  -8   1  18       69.20       78.71      5.42 o
  -7   1  18       26.29       23.35      3.96 o
  -6   1  18       15.41       11.82      3.46 o
  -5   1  18      992.31      965.33     19.53 o
  -4   1  18        0.73       -0.83      3.70 o
  -3   1  18      527.81      505.67     12.71 o
  -2   1  18       56.06       60.07      4.99 o
  -1   1  18       38.39       46.58      4.59 o
   0   1  18       69.45       79.99      5.16 o
   1   1  18       49.93       47.60      3.55 o
   2   1  18       37.88       43.53      3.19 o
   3   1  18      251.28      259.43      6.59 o
   4   1  18       78.57       76.33      4.70 o
   5   1  18      158.51      170.90      6.67 o
   6   1  18      106.24      108.44      5.69 o
   7   1  18        0.85       -2.60      2.91 o
   8   1  18       77.20       89.54      6.66 o
   9   1  18       19.08       26.06      5.88 o
  10   1  18       21.90       23.96      6.37 o
  11   1  18        7.08        1.41      5.32 o
 -11   2  18        0.33       -3.31      4.22 o
 -10   2  18        5.27        7.52      4.01 o
  -9   2  18       14.32        9.30      3.91 o
  -8   2  18       44.23       40.73      4.55 o
  -7   2  18       18.29        7.84      3.49 o
  -6   2  18        5.09        5.68      3.30 o
  -5   2  18       10.60        8.66      3.72 o
  -4   2  18        2.46       -1.02      3.89 o
  -3   2  18       28.64       24.01      5.09 o
  -2   2  18        0.04        2.55      3.34 o
  -1   2  18      210.21      210.58     10.32 o
   0   2  18       59.97       56.92      3.75 o
   1   2  18      101.42       89.59      4.83 o
   2   2  18      130.26      125.97      5.54 o
   3   2  18      211.85      232.05      7.37 o
   4   2  18        0.01        1.84      3.11 o
   5   2  18        4.82        4.24      3.29 o
   6   2  18        2.58        2.07      3.20 o
   7   2  18      121.62      131.42      7.38 o
   8   2  18       32.40       27.10      5.62 o
   9   2  18      106.03       99.73      9.02 o
  10   2  18        0.55        1.37      4.91 o
 -10   3  18        1.16        1.30      4.10 o
  -9   3  18       47.90       71.35      6.15 o
  -8   3  18      150.03      152.42      7.75 o
  -7   3  18       11.12        9.38      3.87 o
  -6   3  18       36.07       32.27      4.60 o
  -5   3  18        9.95        9.68      4.24 o
  -4   3  18        0.28       -1.73      3.44 o
  -3   3  18       90.09       77.52      8.20 o
  -2   3  18       44.92       42.35      7.01 o
  -1   3  18       65.33       66.56      6.56 o
   0   3  18       30.05       32.54      5.11 o
   1   3  18        1.57       -2.33      3.65 o
   2   3  18       12.41       10.82      4.27 o
   3   3  18       55.00       48.72      5.76 o
   4   3  18        0.16       -0.46      3.65 o
   5   3  18       72.75       81.94      6.84 o
   6   3  18        0.72        0.90      4.20 o
   7   3  18       55.41       54.77      6.55 o
   8   3  18       31.00       37.49      6.19 o
   9   3  18        1.57       -0.92      4.94 o
  -8   4  18       72.16       80.22      7.56 o
  -7   4  18       42.61       58.00      8.25 o
  -6   4  18       18.47       18.47      4.22 o
  -5   4  18        3.39       -3.14      3.14 o
  -4   4  18      180.17      173.81     10.95 o
  -3   4  18       74.24       70.22      6.41 o
  -2   4  18      294.99      306.29     15.86 o
  -1   4  18        8.66       12.94      5.16 o
   0   4  18       52.79       52.45      6.31 o
   1   4  18       29.55       41.05      5.68 o
   2   4  18       44.37       40.53      5.60 o
   3   4  18       85.40       87.97      7.05 o
   4   4  18       19.05       36.01      5.82 o
   5   4  18      250.88      237.20     10.95 o
   6   4  18      102.98      125.42      8.64 o
   7   4  18       29.43       47.24      6.65 o
  -5   5  18        0.39       -5.34      5.34 o
  -4   5  18        4.96        3.14      5.84 o
  -3   5  18       42.70       50.81     14.02 o
  -2   5  18        2.67        8.01      6.72 o
  -1   5  18       49.28       52.15      6.85 o
   0   5  18       19.51       15.60      5.42 o
   1   5  18        0.10       -1.51      4.47 o
   2   5  18       42.72       39.66      6.09 o
   3   5  18       61.26       69.20      6.82 o
   4   5  18        9.99       16.44      5.07 o
 -11   1  19      159.08      161.15      9.31 o
 -10   1  19        4.64        5.11      3.88 o
  -9   1  19      133.29      147.10      7.52 o
  -8   1  19       47.55       50.21      4.88 o
  -7   1  19       43.38       37.64      4.45 o
  -6   1  19        6.05       -0.10      3.54 o
  -5   1  19        6.61        8.76      5.03 o
  -4   1  19      243.17      245.67      9.35 o
  -3   1  19       33.14       48.35      5.10 o
  -2   1  19        0.39       -0.39      3.50 o
  -1   1  19       80.39       73.82      7.29 o
   0   1  19     1037.42      997.77     17.24 o
   1   1  19        0.15       -2.94      3.08 o
   2   1  19      803.01      788.68     14.58 o
   3   1  19      221.67      227.30      8.98 o
   4   1  19      104.08       93.71      6.28 o
   5   1  19      157.79      152.26      7.56 o
   6   1  19        2.84        1.66      3.82 o
   7   1  19       16.31       18.43      5.40 o
   8   1  19       16.66       23.77      8.52 o
   9   1  19       50.42       44.61      6.98 o
  10   1  19       25.88       33.17      6.75 o
 -10   2  19      175.86      177.43      9.50 o
  -9   2  19        1.07        2.24      3.62 o
  -8   2  19        9.01        4.74      3.65 o
  -7   2  19       34.88       35.07      4.40 o
  -6   2  19      284.86      275.52     10.81 o
  -5   2  19       97.43       93.98      7.51 o
  -4   2  19      413.34      413.69     13.88 o
  -3   2  19       28.13       29.41      6.25 o
  -2   2  19       74.08       81.49      6.85 o
  -1   2  19        0.47       -3.81      3.81 o
   0   2  19       10.41        3.86      4.06 o
   1   2  19       35.98       40.95      3.92 o
   2   2  19        1.39        3.53      2.80 o
   3   2  19      405.07      404.51     10.00 o
   4   2  19       23.50       25.20      4.07 o
   5   2  19       10.16        9.21      3.73 o
   6   2  19      208.62      221.56     10.21 o
   7   2  19      360.49      336.60     12.79 o
   8   2  19       43.67       40.36      6.29 o
   9   2  19      125.31      110.91     11.93 o
  10   2  19       33.02       28.34      8.13 o
  -9   3  19       23.42       24.40      4.99 o
  -8   3  19        0.28       -3.61      3.61 o
  -7   3  19       18.87       12.45      4.08 o
  -6   3  19       12.21       12.45      4.01 o
  -5   3  19      140.50      137.21      8.42 o
  -4   3  19       46.88       42.32      7.55 o
  -3   3  19      149.48      137.07     10.31 o
  -2   3  19       12.35       11.03     11.17 o
  -1   3  19        0.60       -0.13      7.13 o
   0   3  19      190.95      178.16     10.00 o
   1   3  19       12.94       13.91      4.53 o
   2   3  19      219.65      227.20     11.17 o
   3   3  19       24.00       25.20      5.11 o
   4   3  19       58.54       54.17      6.06 o
   5   3  19       68.27       62.89      6.51 o
   6   3  19       32.43       35.72      5.78 o
   7   3  19        1.98        8.08      4.96 o
   8   3  19      109.28      117.81      8.89 o
   9   3  19        0.68       -0.95      4.98 o
  -7   4  19       69.51       90.95      7.93 o
  -6   4  19        7.65       10.17      4.99 o
  -5   4  19        4.44        2.01      3.73 o
  -4   4  19        9.16        8.83      4.51 o
  -3   4  19        0.49       -0.69      3.91 o
  -2   4  19       36.89       32.69      6.98 o
  -1   4  19      129.24      123.43      8.59 o
   0   4  19       65.02       70.69      7.02 o
   1   4  19       64.94       76.77      7.05 o
   2   4  19        2.71        1.29      5.61 o
   3   4  19       11.16       12.41      4.92 o
   4   4  19       62.50       57.67      6.66 o
   5   4  19       16.68       19.58      5.59 o
   6   4  19       29.50       35.09     12.59 o
   7   4  19       15.66       25.97      5.97 o
  -3   5  19       25.85       10.02      6.61 o
  -2   5  19       12.29       15.33      6.78 o
  -1   5  19       30.67       25.23     10.25 o
   0   5  19        7.33        3.73      8.42 o
   1   5  19        0.88        2.17      4.85 o
   2   5  19       10.10       15.08      9.21 o
   3   5  19       32.49       43.56      7.10 o
 -11   0  20       47.04       42.68      8.70 o
 -10   0  20        9.11        5.74      6.14 o
  -9   0  20       16.17        7.58      5.96 o
  -8   0  20      201.02      170.63     11.88 o
  -7   0  20       57.46       56.58      6.64 o
  -6   0  20       18.93       22.05     12.02 o
  -5   0  20      483.50      500.53     19.40 o
  -4   0  20       98.82      101.59      9.47 o
  -3   0  20       71.77       79.79      8.58 o
  -2   0  20      148.13      131.56      9.94 o
  -1   0  20      586.93      571.35     20.06 o
   0   0  20       13.84        5.74      6.10 o
   1   0  20      666.51      669.38     17.29 o
   2   0  20       15.80       11.49      4.54 o
   3   0  20        0.03       -3.57      3.83 o
   4   0  20       57.79       63.20      7.92 o
   5   0  20        0.25        1.36      5.03 o
   6   0  20      181.94      193.23     12.47 o
   7   0  20      213.97      206.29     13.21 o
   8   0  20        0.19       -1.36      5.91 o
   9   0  20      164.18      151.81     18.39 o
  10   0  20       96.54      106.37     15.94 o
 -10   1  20        5.25        7.69      4.68 o
  -9   1  20       23.93       24.93      4.42 o
  -8   1  20       29.60       28.86      4.51 o
  -7   1  20       17.36       18.19      3.98 o
  -6   1  20      128.61      123.20      7.15 o
  -5   1  20       91.51       96.10     10.40 o
  -4   1  20      419.28      456.13     15.26 o
  -3   1  20      111.16      109.60      6.79 o
  -2   1  20      219.82      210.75      8.81 o
  -1   1  20      197.11      208.00      7.77 o
   0   1  20      101.31      134.33      9.24 o
   1   1  20       49.26       48.78      5.16 o
   2   1  20       28.07       41.42      6.37 o
   3   1  20       22.99       13.97      4.17 o
   4   1  20       93.82       94.03      6.44 o
   5   1  20        0.28       -3.20      3.54 o
   6   1  20        0.63       -0.54      3.73 o
   7   1  20      139.73      147.08      9.44 o
   8   1  20       56.90       44.95      6.95 o
   9   1  20        0.19       -4.20      4.84 o
  10   1  20       41.63       45.88      7.64 o
 -10   2  20       21.68       23.79      7.90 o
  -9   2  20       27.17       29.47      5.46 o
  -8   2  20       33.71       37.04      4.89 o
  -7   2  20       98.98       97.32      6.15 o
  -6   2  20       10.26        7.63      4.15 o
  -5   2  20      145.07      122.28      8.42 o
  -4   2  20       35.56       27.48      5.82 o
  -3   2  20       19.00       18.30      5.26 o
  -2   2  20       11.49       12.93      6.64 o
  -1   2  20       10.20       11.07      4.73 o
   0   2  20       97.09       82.65      7.04 o
   1   2  20        1.04        2.23      4.26 o
   2   2  20      114.12       93.24      7.46 o
   3   2  20       55.53       55.03      8.06 o
   4   2  20       15.78       11.97      6.01 o
   5   2  20        0.75       -3.73      4.90 o
   6   2  20      116.11      116.37     15.77 o
   7   2  20       80.36       76.47      9.50 o
   8   2  20        2.10       -1.24      6.52 o
   9   2  20       12.00       15.03      7.58 o
  -8   3  20        2.90       -0.57      3.94 o
  -7   3  20        0.01       -3.45      3.45 o
  -6   3  20       41.90       51.31      5.48 o
  -5   3  20       97.00       92.96      7.57 o
  -4   3  20        0.45       -5.22      5.22 o
  -3   3  20        1.34        8.43      9.80 o
  -2   3  20       29.46       24.54      6.82 o
  -1   3  20        0.15       -4.51      8.55 o
   0   3  20       92.21       92.71      7.42 o
   1   3  20       24.18       22.10      5.05 o
   2   3  20      213.87      212.22     10.05 o
   3   3  20       55.20       63.16      6.33 o
   4   3  20       18.37       21.84      5.09 o
   5   3  20       69.86       65.10      6.91 o
   6   3  20       65.50       80.71      7.39 o
   7   3  20        1.47        0.61      6.63 o
   8   3  20       30.43       41.13      8.60 o
  -6   4  20       43.06       40.50      6.35 o
  -5   4  20      114.32      120.21      7.19 o
  -4   4  20       27.17       32.83      5.82 o
  -3   4  20       63.99       56.12      6.54 o
  -2   4  20        3.82        0.97      7.07 o
  -1   4  20        0.08       -3.29      5.62 o
   0   4  20        0.67       -5.98      5.98 o
   1   4  20      224.46      233.57     11.10 o
   2   4  20       17.47       20.92      5.46 o
   3   4  20      188.36      221.77     20.13 o
   4   4  20      201.83      205.78     10.80 o
   5   4  20       71.68       73.29      7.29 o
   6   4  20       48.21       54.22      7.60 o
 -10   1  21       24.14       19.14      5.36 o
  -9   1  21        0.01       -1.75      3.64 o
  -8   1  21       22.04       17.20      4.27 o
  -7   1  21        0.08        1.44      3.60 o
  -6   1  21      216.11      239.38      9.90 o
  -5   1  21       58.24       65.88      7.35 o
  -4   1  21       12.83       25.23      5.91 o
  -3   1  21      319.73      324.68     15.59 o
  -2   1  21      479.69      447.67     12.84 o
  -1   1  21      136.09      125.19      6.26 o
   0   1  21      338.79      334.86     10.99 o
   1   1  21        5.22       -0.10      3.77 o
   2   1  21       62.70       59.55      5.72 o
   3   1  21       88.21       79.60      6.32 o
   4   1  21       83.84       83.66      6.40 o
   5   1  21        5.08        5.96      4.25 o
   6   1  21        0.01        2.68      4.76 o
   7   1  21        2.40        7.36      5.00 o
   8   1  21       16.53       24.23      6.34 o
   9   1  21        0.19        5.25      5.83 o
  -9   2  21      188.07      213.27     10.45 o
  -8   2  21       44.17       42.34      5.71 o
  -7   2  21      216.57      232.83      8.88 o
  -6   2  21       26.44       19.95      4.76 o
  -5   2  21       15.26       19.84      5.66 o
  -4   2  21        0.66        2.78      4.96 o
  -3   2  21       37.47       42.10      6.19 o
  -2   2  21       52.05       48.45      6.34 o
  -1   2  21       58.73       71.84      6.88 o
   0   2  21        7.69        4.66      4.54 o
   1   2  21      156.19      157.28     11.55 o
   2   2  21       34.71       39.56      7.21 o
   3   2  21       69.96       65.35     11.75 o
   4   2  21      147.76      152.09     11.30 o
   5   2  21        3.38       -0.37      7.16 o
   6   2  21      150.24      156.59     12.16 o
   7   2  21        9.27       10.07      6.93 o
   8   2  21        1.86        3.28      6.39 o
  -8   3  21      145.82      172.81     12.57 o
  -7   3  21       30.29       22.75      5.10 o
  -6   3  21       63.96       72.31      6.37 o
  -5   3  21        3.88        3.56      4.62 o
  -4   3  21        3.42       -1.62      7.91 o
  -3   3  21      107.64       95.79      9.88 o
  -2   3  21      135.25      129.23     10.67 o
  -1   3  21       61.91       59.60      8.42 o
   0   3  21       83.60      102.69      9.85 o
   1   3  21        0.30        3.18      5.78 o
   2   3  21       12.33       22.49     10.01 o
   3   3  21      162.34      170.84     12.03 o
   4   3  21        8.98       12.13      9.66 o
   5   3  21      117.17      114.91     10.79 o
   6   3  21        0.13       -5.70      5.70 o
   7   3  21       90.10      118.41     11.71 o
  -5   4  21       24.47       23.28      5.95 o
  -4   4  21        7.84        4.32      4.98 o
  -3   4  21       23.46       13.09      5.10 o
  -2   4  21       35.03       33.50      7.68 o
  -1   4  21        4.55        5.24      5.94 o
   0   4  21       22.99       10.70      7.49 o
   1   4  21        0.93        5.69      7.59 o
   2   4  21        3.24       11.18      5.18 o
   3   4  21        0.06        4.69      5.92 o
   4   4  21        6.48       12.79      7.91 o
   5   4  21       42.75       42.19      8.45 o
  -9   0  22       94.29       86.04     10.07 o
  -8   0  22       79.54       68.32      9.30 o
  -7   0  22       16.89       16.52      6.91 o
  -6   0  22        6.17       11.18      6.68 o
  -5   0  22       11.91       10.09      6.23 o
  -4   0  22      720.99      716.84     39.92 o
  -3   0  22       31.08       33.73      7.40 o
  -2   0  22      425.33      413.08     27.78 o
  -1   0  22      217.03      195.20     15.74 o
   0   0  22       39.58       37.93      7.33 o
   1   0  22       71.60       83.43      9.23 o
   2   0  22      172.57      183.91     16.29 o
   3   0  22       10.32        2.85      5.72 o
   4   0  22      424.39      424.63     18.37 o
   5   0  22        9.04       -1.51      5.97 o
   6   0  22       21.79       16.54      6.68 o
   7   0  22      108.24      115.80     11.38 o
   8   0  22       58.59       43.00     12.80 o
   9   0  22       47.27       77.27     15.54 o
  -9   1  22       79.01       80.91      8.01 o
  -8   1  22       10.49       12.13      4.24 o
  -7   1  22       59.02       60.70      5.63 o
  -6   1  22      140.07      147.02      8.27 o
  -5   1  22       93.71       95.42      8.09 o
  -4   1  22        0.55        6.71      4.97 o
  -3   1  22      141.69      139.26      9.43 o
  -2   1  22       14.88       15.89      6.57 o
  -1   1  22       39.93       56.48      9.26 o
   0   1  22       16.60       26.33      4.74 o
   1   1  22        7.81        7.09      4.02 o
   2   1  22       31.82       46.53      5.40 o
   3   1  22       13.65       11.61      4.94 o
   4   1  22      139.03      136.05      7.72 o
   5   1  22       85.02       90.56      8.84 o
   6   1  22       53.41       52.71      9.44 o
   7   1  22        4.17        1.39      5.99 o
   8   1  22      141.66      156.11     10.65 o
  -8   2  22        2.53        1.38      4.35 o
  -7   2  22       24.81       19.83      5.01 o
  -6   2  22       50.48       49.32      6.78 o
  -5   2  22       88.01       85.56      8.17 o
  -4   2  22      176.59      171.00     10.07 o
  -3   2  22       17.32       17.85      6.90 o
  -2   2  22        0.66        3.09      4.87 o
  -1   2  22       33.34       34.50      8.44 o
   0   2  22        8.80       15.17      6.58 o
   1   2  22       33.06       44.00      7.94 o
   2   2  22        2.27       -3.13      5.47 o
   3   2  22        0.20        7.70      6.46 o
   4   2  22        0.99        4.97      6.28 o
   5   2  22        8.52       14.75      8.12 o
   6   2  22        0.00        8.57      9.22 o
   7   2  22       33.75       41.42      8.23 o
   8   2  22        3.61        4.08      7.13 o
  -7   3  22        0.72       -4.66      4.66 o
  -6   3  22       15.55       22.76      7.00 o
  -5   3  22        1.29        1.26      4.97 o
  -4   3  22       10.10        4.89      6.50 o
  -3   3  22       43.49       46.37      8.26 o
  -2   3  22       70.09       87.58     13.12 o
  -1   3  22       14.41       25.53      7.22 o
   0   3  22       13.99        9.45      6.44 o
   1   3  22        0.29        6.47     12.57 o
   2   3  22       16.65        8.72      6.35 o
   3   3  22      146.04      141.41     13.82 o
   4   3  22        0.00        8.18      6.35 o
   5   3  22      100.61      116.19     19.09 o
   6   3  22        0.25        1.03      6.55 o
  -4   4  22       26.44       14.54      5.78 o
  -3   4  22        0.64       -0.45      4.86 o
  -2   4  22       98.06       85.61     21.62 o
  -1   4  22        3.91        0.63     14.20 o
   0   4  22       22.21       38.47      8.13 o
   1   4  22       36.21       49.77     20.51 o
   2   4  22       29.54       31.35     13.53 o
   3   4  22        1.38        2.91      6.37 o
  -8   1  23        6.49        8.41      4.32 o
  -7   1  23        9.50        3.13      3.94 o
  -6   1  23        2.36        6.57      4.49 o
  -5   1  23       89.32       92.55      8.36 o
  -4   1  23       13.75       12.71      5.73 o
  -3   1  23       61.20       66.26      9.69 o
  -2   1  23       44.19       37.11      6.52 o
  -1   1  23       23.92       28.18      5.68 o
   0   1  23       13.52       18.55      5.95 o
   1   1  23        2.21       -1.42      4.05 o
   2   1  23       13.42        8.33      4.37 o
   3   1  23        1.25        1.65      4.28 o
   4   1  23       70.29       66.53      7.42 o
   5   1  23        0.48       10.35      5.39 o
   6   1  23        5.23        4.83      5.55 o
   7   1  23        2.17        9.22      5.91 o
   8   1  23       89.13       90.88     11.19 o
  -7   2  23        0.80       -2.94      4.25 o
  -6   2  23        0.23       -0.80      4.94 o
  -5   2  23       49.04       44.14      8.67 o
  -4   2  23       18.16       22.32      9.16 o
  -3   2  23       80.53       90.94      9.94 o
  -2   2  23       31.95       37.65      7.98 o
  -1   2  23       16.29       14.54      6.87 o
   0   2  23        7.38       11.22      9.19 o
   1   2  23      334.95      318.23     16.20 o
   2   2  23      109.58      103.60     10.27 o
   3   2  23       79.32       88.55     13.27 o
   4   2  23      166.26      166.40     12.49 o
   5   2  23        0.01       -3.12      6.23 o
   6   2  23       70.58       59.40     11.20 o
   7   2  23       20.76       24.54     11.78 o
  -6   3  23        2.00       -2.71      4.36 o
  -5   3  23      155.34      152.22     13.00 o
  -4   3  23       33.67       35.11      8.25 o
  -3   3  23       54.72       58.94     16.21 o
  -2   3  23       13.47       15.90      7.16 o
  -1   3  23       10.40        2.28      9.54 o
   0   3  23       36.88       44.85      8.39 o
   1   3  23      137.48      110.61     11.32 o
   2   3  23       45.94       66.35      9.42 o
   3   3  23       57.84       53.95      8.80 o
   4   3  23        0.28        8.11      6.94 o
   5   3  23       27.76       27.15      8.08 o
  -1   4  23       56.46       65.95      9.40 o
   0   4  23        2.37        4.83      8.67 o
  -8   0  24       89.16       79.26     10.39 o
  -7   0  24       30.60       17.38      7.48 o
  -6   0  24      159.82      206.16     20.42 o
  -5   0  24       76.94       87.86     15.19 o
  -4   0  24       78.33      100.15     10.70 o
  -3   0  24       26.21       19.17     12.83 o
  -2   0  24      280.70      289.89     19.96 o
  -1   0  24      826.02      801.36     26.99 o
   0   0  24       33.20       27.05      7.86 o
   1   0  24       28.17       30.05      7.56 o
   2   0  24        0.32       -2.39      5.56 o
   3   0  24      123.88      111.24     10.97 o
   4   0  24       87.21       72.58     21.30 o
   5   0  24       35.48       48.91      9.03 o
   6   0  24       45.85       43.42      9.02 o
   7   0  24        8.81        8.90     10.36 o
  -7   1  24       42.71       46.05      5.49 o
  -6   1  24       41.98       46.96      6.34 o
  -5   1  24        0.35       11.59      5.76 o
  -4   1  24       69.18       62.05      7.71 o
  -3   1  24       57.22       69.28     11.05 o
  -2   1  24        0.63        7.28      5.26 o
  -1   1  24       14.81       13.83      5.95 o
   0   1  24      127.17      132.62     11.02 o
   1   1  24       21.99       18.64     10.80 o
   2   1  24       68.99       63.11      7.50 o
   3   1  24       89.63       89.82      8.30 o
   4   1  24       27.44       41.42      8.66 o
   5   1  24       44.46       53.68      8.92 o
   6   1  24       11.88       11.55      7.52 o
   7   1  24       11.50       19.71     10.91 o
  -6   2  24        4.30        7.45      5.58 o
  -5   2  24        0.41       -4.84      6.78 o
  -4   2  24       90.55      104.91     11.18 o
  -3   2  24       43.93       34.04      9.34 o
  -2   2  24        2.85       -1.43     10.53 o
  -1   2  24       36.33       47.27      8.66 o
   0   2  24        6.68       17.60      7.18 o
   1   2  24       22.84       21.51      7.54 o
   2   2  24        1.59       13.03      7.11 o
   3   2  24        0.18        4.76      6.68 o
   4   2  24        1.64       -2.98     13.38 o
   5   2  24        0.82       -3.39      6.12 o
   6   2  24        1.56        9.72      7.13 o
  -4   3  24        2.44        2.54     10.42 o
  -3   3  24        4.11        1.25      6.81 o
  -2   3  24       16.91       22.41      9.66 o
  -1   3  24       17.34       15.48      7.36 o
   0   3  24        5.15        7.10      7.36 o
   1   3  24       14.09       22.92     11.55 o
   2   3  24       95.40       95.22     10.86 o
   3   3  24       49.75       69.68     13.09 o
  -6   1  25      106.30      110.12      8.23 o
  -5   1  25        3.68        1.71      6.08 o
  -4   1  25        5.69        9.85      5.94 o
  -3   1  25       31.68       37.93      7.07 o
  -2   1  25       34.65       49.82      7.28 o
  -1   1  25       40.82       44.38      8.85 o
   0   1  25       25.46       37.30      6.71 o
   1   1  25        2.97       -0.37      5.37 o
   2   1  25        8.85       -0.51      6.93 o
   3   1  25       61.66       63.00      9.87 o
   4   1  25        2.26        7.47      6.92 o
   5   1  25       36.04       48.29      9.36 o
   6   1  25       26.65       15.28      9.25 o
  -5   2  25       60.03       72.01     10.41 o
  -4   2  25       43.06       37.86      8.80 o
  -3   2  25       26.10       32.47      8.33 o
  -2   2  25       55.25       61.29     13.35 o
  -1   2  25      209.68      215.68     16.35 o
   0   2  25        2.31       -0.97      6.91 o
   1   2  25       66.85       76.84     10.11 o
   2   2  25       58.97       66.08      9.83 o
   3   2  25        0.46       12.57     13.67 o
   4   2  25      139.56      142.21     12.73 o
  -2   3  25       24.63       17.54     10.59 o
  -1   3  25        4.21        9.73      7.17 o
   0   3  25       22.46       28.45     13.35 o
   1   3  25        0.77        0.83      6.91 o
  -5   0  26        5.42        4.13     10.82 o
  -4   0  26      129.04      114.74     16.41 o
  -3   0  26       96.62      104.33     16.70 o
  -2   0  26       71.70       78.97     10.23 o
  -1   0  26        0.19        7.11      6.78 o
   0   0  26       18.89       38.18      8.32 o
   1   0  26        6.11       10.89      7.24 o
   2   0  26        5.58        8.83      9.43 o
   3   0  26      127.08      140.26     12.61 o
   4   0  26        3.46        4.78      8.76 o
   5   0  26      105.96      111.43     17.11 o
  -5   1  26       20.93        6.29      6.49 o
  -4   1  26       10.29        7.71     10.01 o
  -3   1  26      112.20      106.70      9.62 o
  -2   1  26       44.39       36.46      7.45 o
  -1   1  26        3.88        7.96      6.47 o
   0   1  26       73.56       62.89      8.58 o
   1   1  26       12.87       28.18      8.21 o
   2   1  26        3.49        1.13      6.78 o
   3   1  26       52.55       70.30     10.35 o
   4   1  26        4.89       12.71      7.35 o
  -3   2  26       10.52       22.40      8.53 o
  -2   2  26        6.72       17.84      7.83 o
  -1   2  26        4.99        5.39      7.42 o
   0   2  26        2.91        4.41     11.06 o
   1   2  26        3.79       15.18      8.61 o
   2   2  26        5.90        8.24      9.66 o
  -3   1  27       43.39       50.91     13.41 o
  -2   1  27        9.76       11.23      8.44 o
  -1   1  27        6.42        3.62     14.84 o
   0   1  27        1.87        8.08      7.44 o
   1   1  27        8.71       10.72      7.62 o
   2   1  27        0.01        8.77      7.67 o
 
